# Supplementary material for: Transcriptional and metabolic effects of glucose on Streptococcus pneumoniae sugar metabolism
Source: Front Microbiol. 2015 Oct 7;6:1041. doi: 10.3389/fmicb.2015.01041 (PMC4595796; doi:10.3389/fmicb.2015.01041)
Supplement: Supplementary file 1 [file Table1.XLSX]

## Sheet: Table S1
Table S1. Virulence factors of Streptococcus pneumoniae.
TIGR4 locus_tag	D39 locus_tag	Gene name	Gene annotation_D39 (as described in NCBI)	References
SP2190	SPD_2017	cbpA	choline binding protein A	[1–3]
SP1693	SPD_1504	nanA	sialidase A	[1–4]
SP0648	SPD_0562	bgaA	beta-galactosidase	[1]
SP0057	SPD_0063	strH	beta-N-acetylhexosaminidase	[1]
SP0314	SPD_0287		hyaluronate lyase	[1–3]
SP0966	SPD_0854	pavA	adherence and virulence protein A	[1–3,5]
SP1128	SPD_1012	eno	phosphopyruvate hydratase (enolase)	[1,6]
SP1923	SPD_1726	ply	pneumolysin	[1–3,7]
SP0117	SPD_0126	pspA	surface protein A	[1–3,8]
SP1937	SPD_1737	lytA	autolysin/N-acetylmuramoyl-L-alanine amidase	[1–3,8,9]
SP1650	SPD_1463		ABC transporter substrate-binding protein	[1,3,10–12]
SP1032	SPD_0915		iron-compound ABC transporter iron compound-binding protein	[1,10,13,14]
SP1872	SPD_1652		iron-compound ABC transporter,iron-compound-binding protein	[1,10,13,14]
SP1687	SPD_1499	nanB	neuraminidase B	[1,4]
SP1154	SPD_1018	iga	immunoglobulin A1 protease precursor	[1,15]
SP0641	SPD_0558	prtA	cell wall-associated serine protease PrtA	[2,3,16]
SP1638	SPD_1450		iron-dependent transcriptional regulator	[10,17]
SP0766	SPD_0667	sodA	superoxide dismutase, manganese-dependent	[10,18]
SP1552	SPD_1384		cation efflux family protein	[10,19]
SP0240	SPD_0222		phosphoglycerate mutase family protein	[10,13]
SP0376	SPD_0344		DNA-binding response regulator	[10,20,21]
SP0728	SPD_0634		conserved hypothetical protein	[10,22]
SP0729	SPD_0635		cation-transporting ATPase, E1-E2 family protein	[10,22]
SP2170	SPD_1998	adcB	zinc ABC transporter, permease	[10,23]
SP1853	SPD_1634	galk	galactokinase	[24]
SP1190	SPD_1050	lacD	tagatose 1,6-diphosphate aldolase	[24]
SP1651	SPD_1464	tpx	thiol peroxidase	[25]
SP0746	SPD_0650	clpP	ATP-dependent Clp protease, proteolytic subunit ClpP	[26–28]
SP0060	SPD_0065	bgaC	Beta-galactosidase 3	[29]
SP0082	SPD_0080		cell wall surface anchor family protein	[30]
SP0340	SPD_0309	luxS	S-ribosylhomocysteinase	[31]
SP0409	SPD_0373		hypothetical protein	[32]
SP0459	SPD_0420	pflB	formate acetyltransferase	[33]
SP0834	SPD_0729		hemolysin-related protein	[34]
SP0908	SPD_0802		S1 RNA-binding domain-containing protein	[35]
SP1161	SPD_1025	lpdA	dihydrolipoamide dehydrogenase	[36]
SP1241	SPD_1098		amino acid ABC transporter amino acid-binding protein/permease	[37,38]
SP1795	SPD_1582		sucrose-6-phosphate hydrolase	[39]
SP1999	SPD_1797	ccpA	catabolite control protein A	[39,40]
SP2136	SPD_1965	pcpA	choline binding protein PcpA	[17,41,42]
SP0268	SPD_0250		pullulanase, extracellular	[43,44]
SP0927	SPD_0818		transcriptional regulator, LysR family protein	[26,45]
SP0390	SPD_0356	cbpG	pseudo	[46]
SP0730	SPD_0636	spxB	pyruvate oxidase	[47,48]
SP0965	SPD_0853	lytB	endo-beta-N-acetylglucosaminidase	[2,46]
SP1573	SPD_1403	lytC	1,4-beta-N-acetylmuramidase	[2,46]
SP0930	SPD_0821	cbpE	choline binding protein E	[2,46]
SP2201	SPD_2028	cbpD	choline binding protein D	[2,46]
Sp1175	SPD_1038	phpA	histidine triad protein A	[41,49,50]
Sp1174	SPD_1037		histidine triad protein	[41,49,50]
sp1003	SPD_0889	phtD	histidine triad protein D	[41,49,50]
SP0664	SPD_0577	zmpB	zinc metalloprotease Zmp	[51]
SP0330	SPD_0301	regR	sugar binding transcriptional regulator RegR	[52]
SP2236	SPD_2064	comD	sensor histidine kinase ComD	[45,53]
SP0798	SPD_0701	ciaR	DNA-binding response regulator CiaR	[54,55]
SP1855	SPD_1636		zinc-containing alcohol dehydrogenase	[56]
SP1976	SPD_1774	pflA	pyruvate formate-lyase activating enzyme	[33]
sp2239	SPD_2068		serine protease	[41,57]
SP1580	SPD_1409		sugar ABC transporter ATP-binding protein	[58,59]
SP2012	SPD_1823	gap	glyceraldehyde 3-phosphate dehydrogenase	[2,60]
References
1	Kadioglu A, Weiser JN, Paton JC, Andrew PW (2008) The role of Streptococcus pneumoniae virulence factors in host respiratory colonization and disease. Nat Rev Microbiol 6: 288–301.
2	Mitchell AM, Mitchell TJ (2010) Streptococcus pneumoniae: virulence factors and variation. Clin Microbiol Infect 16: 411–418.
3	Nieto PA, Riquelme SA, Riedel CA, Kalergis AM, Bueno SM (2013) Gene elements that regulate Streptococcus pneumoniae virulence and immunity evasion. Curr Gene Ther 13: 51–64.
4	Manco S, Hernon F, Yesilkaya H, Paton JC, Andrew PW, et al. (2006) Pneumococcal neuraminidases A and B both have essential roles during infection of the Rrespiratory tract and sepsis. Infect Immun 74: 4014–4020.
5	Holmes AR, McNab R, Millsap KW, Rohde M, Hammerschmidt S, et al. (2001) The pavA gene of Streptococcus pneumoniae encodes a fibronectin-binding protein that is essential for virulence. Mol Microbiol 41: 1395–1408.
6	Bergmann S, Rohde M, Chhatwal GS, Hammerschmidt S (2001) alpha-enolase of Streptococcus pneumoniae is a plasmin(ogen)-binding protein displayed on the bacterial cell surface. Mol Microbiol 40: 1273–1287.
7	Berry AM, Yother J, Briles DE, Hansman D, Paton JC (1989) Reduced virulence of a defined pneumolysin-negative mutant of Streptococcus pneumoniae. Infect Immun 57: 2037–2042.
8	Berry AM, Paton JC (2000) Additive attenuation of virulence of Streptococcus pneumoniae by mutation of the genes encoding pneumolysin and other putative pneumococcal virulence proteins. Infect Immun 68: 133–140.
9	Orihuela CJ, Gao G, Francis KP, Yu J, Tuomanen EI (2004) Tissue-specific contributions of pneumococcal virulence factors to pathogenesis. J Infect Dis 190: 1661–1669.
10	Honsa ES, Johnson MDL, Rosch JW (2013) The roles of transition metals in the physiology and pathogenesis of Streptococcus pneumoniae. Front Cell Infect Microbiol 3: 92.
11	Berry AM, Paton JC (1996) Sequence heterogeneity of PsaA, a 37-kilodalton putative adhesin essential for virulence of Streptococcus pneumoniae. Infect Immun 64: 5255–5262.
12	Marra A, Lawson S, Asundi JS, Brigham D, Hromockyj AE (2002) In vivo characterization of the psa genes from Streptococcus pneumoniae in multiple models of infection. Microbiology 148: 1483–1491.
13	Brown JS, Gilliland SM, Ruiz-Albert J, Holden DW (2002) Characterization of Pit, a Streptococcus pneumoniae iron uptake ABC transporter. Infect Immun 70: 4389–4398.
14	Brown JS, Gilliland SM, Holden DW (2001) A Streptococcus pneumoniae pathogenicity island encoding an ABC transporter involved in iron uptake and virulence. Mol Microbiol 40: 572–585.
15	Poulsen K, Reinholdt J, Kilian M (1996) Characterization of the Streptococcus pneumoniae immunoglobulin A1 protease gene (iga) and its translation product. Infect Immun 64: 3957–3966.
16	Bethe G, Nau R, Wellmer A, Hakenbeck R, Reinert RR, et al. (2001) The cell wall-associated serine protease PrtA: a highly conserved virulence factor of Streptococcus pneumoniae. FEMS Microbiol Lett 205: 99–104.
17	Johnston JW, Briles DE, Myers LE, Hollingshead SK (2006) Mn2+-dependent regulation of multiple genes in Streptococcus pneumoniae through PsaR and the resultant impact on virulence. Infect Immun 74: 1171–1180.
18	Yesilkaya H, Kadioglu A, Gingles N, Alexander JE, Mitchell TJ, et al. (2000) Role of manganese-containing superoxide dismutase in oxidative stress and virulence of Streptococcus pneumoniae. Infect Immun 68: 2819–2826.
19	Rosch JW, Gao G, Ridout G, Wang Y-D, Tuomanen EI (2009) Role of the manganese efflux system mntE for signalling and pathogenesis in Streptococcus pneumoniae: Role of the manganese efflux system mntE. Mol Microbiol 72: 12–25.
20	Ulijasz AT, Andes DR, Glasner JD, Weisblum B (2004) Regulation of iron transport in Streptococcus pneumoniae by RitR, an orphan response regulator. J Bacteriol 186: 8123–8136.
21	Throup JP, Koretke KK, Bryant AP, Ingraham KA, Chalker AF, et al. (2000) A genomic analysis of two-component signal transduction in Streptococcus pneumoniae. Mol Microbiol 35: 566–576.
22	Shafeeq S, Yesilkaya H, Kloosterman TG, Narayanan G, Wandel M, et al. (2011) The cop operon is required for copper homeostasis and contributes to virulence in Streptococcus pneumoniae. Mol Microbiol 81: 1255–1270.
23	McDevitt CA, Ogunniyi AD, Valkov E, Lawrence MC, Kobe B, et al. (2011) A Molecular mechanism for bacterial susceptibility to zinc. PLoS Pathog 7: e1002357.
24	Paixão, L., Oliveira, J., Veríssimo, A., Vinga, S., Lourenço, E.C., Ventura, M.R., et al. (2015) Host glycan sugar-specific pathways in Streptococcus pneumoniae: galactose as a key sugar in colonisation and infection. PLOS ONE 10: e0121042.
25	Hajaj B, Yesilkaya H, Benisty R, David M, Andrew PW, et al. (2012) Thiol peroxidase is an important component of Streptococcus pneumoniae in oxygenated environments. Infect Immun 80: 4333–4343.
26	Mahdi LK, Ebrahimie E, Adelson DL, Paton JC, Ogunniyi AD (2013) A transcription factor contributes to pathogenesis and virulence in Streptococcus pneumoniae. PLoS ONE 8: e70862.
27	Robertson GT, Ng W-L, Foley J, Gilmour R, Winkler ME (2002) Global transcriptional analysis of clpP mutations of type 2 Streptococcus pneumoniae and their effects on physiology and virulence. J Bacteriol 184: 3508–3520.
28	Park C-Y, Kim E-H, Choi S-Y, Tran TD-H, Kim I-H, et al. (2010) Virulence attenuation of Streptococcus pneumoniae clpP mutant by sensitivity to oxidative stress in macrophages via an NO-mediated pathway. J Microbiol Seoul Korea 48: 229–235.
29	Terra VS, Homer KA, Rao SG, Andrew PW, Yesilkaya H (2010) Characterization of Novel β-galactosidase activity that contributes to glycoprotein degradation and virulence in Streptococcus pneumoniae. Infect Immun 78: 348–357.
30	Jensch I, Gámez G, Rothe M, Ebert S, Fulde M, et al. (2010) PavB is a surface-exposed adhesin of Streptococcus pneumoniae contributing to nasopharyngeal colonization and airways infections. Mol Microbiol 77: 22–43.
31	Joyce EA, Kawale A, Censini S, Kim CC, Covacci A, et al. (2004) LuxS is required for persistent pneumococcal carriage and expression of virulence and biosynthesis genes. Infect Immun 72: 2964–2975.
32	Paterson GK, Blue CE, Mitchell TJ (2006) An operon in Streptococcus pneumoniae containing a putative alkylhydroperoxidase D homologue contributes to virulence and the response to oxidative stress. Microb Pathog 40: 152–160.
33	Yesilkaya H, Spissu F, Carvalho SM, Terra VS, Homer KA, et al. (2009) Pyruvate formate lyase is required for pneumococcal fermentative metabolism and virulence. Infect Immun 77: 5418–5427.
34	Yamaguchi M, Minamide Y, Terao Y, Isoda R, Ogawa T, et al. (2009) Nrc of Streptococcus pneumoniae suppresses capsule expression and enhances anti-phagocytosis. Biochem Biophys Res Commun 390: 155–160.
35	He X, Thornton J, Carmicle-Davis S, McDaniel LS (2006) Tex, a putative transcriptional accessory factor, is involved in pathogen fitness in Streptococcus pneumoniae. Microb Pathog 41: 199–206.
36	Smith AW, Roche H, Trombe M-C, Briles DE, Håkansson A (2002) Characterization of the dihydrolipoamide dehydrogenase from Streptococcus pneumoniae and its role in pneumococcal infection. Mol Microbiol 44: 431–448.
37	Hendriksen WT, Kloosterman TG, Bootsma HJ, Estevão S, de Groot R, et al. (2008) Site-specific contributions of glutamine-dependent regulator GlnR and GlnR-regulated genes to virulence of Streptococcus pneumoniae. Infect Immun 76: 1230–1238.
38	Härtel T, Klein M, Koedel U, Rohde M, Petruschka L, et al. (2011) Impact of glutamine transporters on pneumococcal fitness under infection-related conditions. Infect Immun 79: 44–58.
39	Iyer R, Camilli A (2007) Sucrose metabolism contributes to in vivo fitness of Streptococcus pneumoniae. Mol Microbiol 66: 1–13.
40	Giammarinaro P, Paton JC (2002) Role of RegM, a homologue of the catabolite repressor protein CcpA, in the virulence of Streptococcus pneumoniae. Infect Immun 70: 5454–5461.
41	Hava DL, Camilli A (2002) Large-scale identification of serotype 4 Streptococcus pneumoniae virulence factors. Mol Microbiol 45: 1389–1406.
42	Glover DT, Hollingshead SK, Briles DE (2008) Streptococcus pneumoniae surface protein PcpA elicits protection against lung infection and fatal sepsis. Infect Immun 76: 2767–2776.
43	Bongaerts RJM, Heinz H-P, Hadding U, Zysk G (2000) Antigenicity, expression, and molecular characterization of surface-located pullulanase of Streptococcus pneumoniae. Infect Immun 68: 7141–7143.
44	Lammerts van Bueren A, Ficko-Blean E, Pluvinage B, Hehemann J-H, Higgins MA, et al. (2011) The conformation and function of a multimodular glycogen-degrading pneumococcal virulence factor. Struct Lond Engl 1993 19: 640–651.
45	Lau GW, Haataja S, Lonetto M, Kensit SE, Marra A, et al. (2001) A functional genomic analysis of type 3 Streptococcus pneumoniae virulence. Mol Microbiol 40: 555–571.
46	Gosink KK, Mann ER, Guglielmo C, Tuomanen EI, Masure HR (2000) Role of novel choline binding proteins in virulence of Streptococcus pneumoniae. Infect Immun 68: 5690–5695.
47	LeMessurier KS (2006) Differential expression of key pneumococcal virulence genes in vivo. Microbiology 152: 305–311.
48	Spellerberg B, Cundell DR, Sandros J, Pearce BJ, Idanpaan-Heikkila I, et al. (1996) Pyruvate oxidase, as a determinant of virulence in Streptococcus pneumoniae. Mol Microbiol 19: 803–813.
49	Ogunniyi AD, Grabowicz M, Mahdi LK, Cook J, Gordon DL, et al. (2009) Pneumococcal histidine triad proteins are regulated by the Zn2+-dependent repressor AdcR and inhibit complement deposition through the recruitment of complement factor H. FASEB J Off Publ Fed Am Soc Exp Biol 23: 731–738.
50	Adamou JE, Heinrichs JH, Erwin AL, Walsh W, Gayle T, et al. (2001) Identification and characterization of a novel family of pneumococcal proteins that are protective against sepsis. Infect Immun 69: 949–958.
51	Blue CE, Paterson GK, Kerr AR, Berge M, Claverys JP, et al. (2003) ZmpB, a novel virulence factor of Streptococcus pneumoniae that induces tumor necrosis factor alpha production in the respiratory tract. Infect Immun 71: 4925–4935.
52	Chapuy-Regaud S, Ogunniyi AD, Diallo N, Huet Y, Desnottes J-F, et al. (2003) RegR, a global LacI/GalR family regulator, modulates virulence and competence in Streptococcus pneumoniae. Infect Immun 71: 2615–2625.
53	Bartilson M, Marra A, Christine J, Asundi JS, Schneider WP, et al. (2001) Differential fluorescence induction reveals Streptococcus pneumoniae loci regulated by competence stimulatory peptide. Mol Microbiol 39: 126–135.
54	Ibrahim YM, Kerr AR, McCluskey J, Mitchell TJ (2004) Control of virulence by the two-component system CiaR/H is mediated via HtrA, a major virulence factor of Streptococcus pneumoniae. J Bacteriol 186: 5258–5266.
55	Trihn M, Ge X, Dobson A, Kitten T, Munro CL, et al. (2013) Two-component system response regulators involved in virulence of Streptococcus pneumoniae TIGR4 in infective endocarditis. PLoS ONE 8: e54320. doi:10.1371/journal.pone.0054320.
56	Stroeher UH, Kidd SP, Stafford SL, Jennings MP, Paton JC, et al. (2007) A pneumococcal MerR-like regulator and S-nitrosoglutathione reductase are required for systemic virulence. J Infect Dis 196: 1820–1826.
57	Ibrahim YM, Kerr AR, McCluskey J, Mitchell TJ (2004) Role of HtrA in the virulence and competence of Streptococcus pneumoniae. Infect Immun 72: 3584–3591.
58	Polissi A, Pontiggia A, Feger G, Altieri M, Mottl H, et al. (1998) Large-scale identification of virulence genes from Streptococcus pneumoniae. Infect Immun 66: 5620–5629.
59	Marion C, Burnaugh AM, Woodiga SA, King SJ (2011) Sialic acid transport contributes to pneumococcal colonization. Infect Immun 79: 1262–1269.
60	Bergmann S, Rohde M, Hammerschmidt S (2004) Glyceraldehyde-3-phosphate dehydrogenase of Streptococcus pneumoniae is a surface-displayed plasminogen-binding protein. Infect Immun 72: 2416–2419.
