# Supplementary material for: Transcriptional and metabolic effects of glucose on Streptococcus pneumoniae sugar metabolism
Source: Front Microbiol. 2015 Oct 7;6:1041. doi: 10.3389/fmicb.2015.01041 (PMC4595796; doi:10.3389/fmicb.2015.01041)
Supplement: Supplementary file 3 [file Table3.XLSX]

## Sheet: Table S3
Table S3. Significantly differentially expressed genes (up- or downregulated) of cells of S. pneumoniae D39 grown in CDM supplemented with mannose as compared to glucose grown cells, determined by DNA microarrays.
Amplicon	D39 locus_tag	Annotation_D39	Mna	Bayes.p	COG
SP0044	SPD_0051	phosphoribosylaminoimidazole-succinocarboxamide synthase	1.7529	4.47e-10	F
SP0097	SPD_0093	hypothetical protein SPD_0093	1.34065	1.37e-10
SP0459	SPD_0420	formate acetyltransferase	1.25084	4.62e-13	C
SP0704	SPD_0611	hypothetical protein SPD_0611	1.22822	2.98e-11
SP0545	SPD_0473	immunity protein BlpY	1.18501	6.72e-13	R
SP1679	SPD_1491	hypothetical protein SPD_1491	1.17095	2.71e-11
SP0705	SPD_0612	hypothetical protein SPD_0612	1.07407	3.74e-11
SP1215	SPD_1075	transporter, FNT family protein, putative	1.01476	1.7e-11	P
SP0098	SPD_0094	hypothetical protein SPD_0094	1.01203	9.93e-11
SP0051	SPD_0058	phosphoribosylamine--glycine ligase	1.01109	3.06e-10	F
SP2026	SPD_1834	bifunctional acetaldehyde-CoA/alcohol dehydrogenase	1.00153	7.11e-09	C
SP0115	SPD_0116	hypothetical protein SPD_0116	0.984975	4.1e-09
SP0547	SPD_0475	CAAX amino terminal protease family protein	0.97677	8.63e-11
SP0828	SPD_0723	ribose-5-phosphate isomerase A	0.916272	1.36e-11	G
SP0057	SPD_0063	beta-N-acetylhexosaminidase	0.902164	9.85e-11	G
SP0100	SPD_0096	hypothetical protein SPD_0096	0.854263	3.06e-11	K
SP1675	SPD_1488	ROK family protein	0.827826	8.05e-10	K
SP1009	SPD_0895	ferrochelatase	0.824593	1.02e-08	H
SP0099	SPD_0095	hypothetical protein SPD_0095	0.808088	1.84e-09	S
SP0287	SPD_0267	xanthine/uracil permease family protein	0.777113	5.78e-10	R
SP1775	SPD_1566	hypothetical protein SPD_1566	0.76721	2.05e-11
SP1676	SPD_1163	N-acetylneuraminate lyase, putative	0.747946	1.03e-10	E
SPD_1299_3	SPD_1299	hypothetical protein SPD_1299	0.747882	1.11e-08
SP0829	SPD_0724	phosphopentomutase	0.732025	4.86e-08	G
SP2239	SPD_2068	serine protease	0.731281	4.17e-08	O
SP0684	SPD_0595	hypothetical protein SPD_0595	0.718573	8.94e-08
SP0546	SPD_0474	hypothetical protein SPD_0474	0.718454	1.62e-09
SP0830	SPD_0725		0.706585	1.59e-09
SP1344	SPD_1179	hypothetical protein SPD_1179	0.696878	2.03e-09	R
SP0706	SPD_0613	hypothetical protein SPD_0613	0.678823	1.88e-08
SP0117	SPD_0126	pneumococcal surface protein A	0.677223	8.2e-07	R
SP0686	SPD_0596	hypothetical protein SPD_0596	0.675845	6.43e-09	S
SP1471	SPD_1301	NADPH-dependent FMN reductase	0.668124	3.32e-09	R
SP2240	SPD_2069	SpoJ protein	0.663215	6.58e-11	K
SP0831	SPD_0726	purine nucleoside phosphorylase	0.659755	1.3e-09	F
SP1847	SPD_1628	xanthine phosphoribosyltransferase	0.647066	3.91e-06	F
SP1127	SPD_1010	hypothetical protein SPD_1010	0.642757	1.14e-08	S
SP0524	SPD_0466	hypothetical protein SPD_0466	0.641393	3.39e-09
SP1853	SPD_1634	galactokinase	0.640255	1.32e-07	G
SP0835	SPD_0730	purine nucleoside phosphorylase	0.623159	2.12e-07	F
SP1776	SPD_1567	thioredoxin	0.611942	3.25e-07	O
SP1681	SPD_1493	sugar ABC transporter, permease protein	0.611448	1.08e-07	G
SP2055	SPD_1865	alcohol dehydrogenase, zinc-containing	0.609271	3.13e-09	E
SP0096	SPD_0092	hypothetical protein SPD_0092	0.60757	3.47e-08
SP1128	SPD_1012	phosphopyruvate hydratase	0.606316	1e-08	G
SP1097	SPD_0982	pyrophosphokinase family protein	0.592787	9.72e-10	S
SP0832	SPD_0727	hypothetical protein SPD_0727	0.592074	2.53e-07
SP2184	SPD_2011	glycerol uptake facilitator protein	0.591007	2.71e-08	G
SP1680	SPD_1492	hypothetical protein SPD_1492	0.57952	6.07e-07	G
SP0494	SPD_0442	CTP synthetase	0.579042	1.63e-08	F
SP0897	SPD_0790	pyruvate kinase	0.572658	4.3e-07	G
SP0533	SPD_0046	bacteriocin BlpU	0.56978	1.18e-08
SP0685	SPD_0595	hypothetical protein SPD_0595	0.567795	5.29e-07
SP0798	SPD_0701	DNA-binding response regulator CiaR	0.566132	6.61e-08	T
SP1683	SPD_1495	sugar ABC transporter, sugar-binding protein	0.562077	1.04e-08	G
SP0799	SPD_0702	sensor histidine kinase CiaH	0.561583	1.41e-08	T
SP1177	SPD_1040	phosphocarrier protein HPr	0.557569	1.69e-07	G
SP1098	SPD_0983	inorganic polyphosphate/ATP-NAD kinase	0.553641	7.25e-10	G
SP1038	SPD_0919	hypothetical protein SPD_0919	0.550602	8.14e-08
SPD_1074_3	SPD_1074	hypothetical protein SPD_1074	0.5461	2.56e-06	E
SP1682	SPD_1494	sugar ABC transporter, permease protein	0.536084	2.79e-07	G
SP1027	SPD_0913	hypothetical protein SPD_0913	0.536065	3.58e-08	S
SP2012	SPD_1823	glyceraldehyde-3-phosphate dehydrogenase	0.533996	7.06e-07	G
SP1206	SPD_1066	exodeoxyribonuclease VII small subunit	0.523797	2.42e-07	L
SP1472	SPD_1302	oxidoreductase, putative	0.520373	9.97e-08	S
SP0053	SPD_0059	phosphoribosylaminoimidazole carboxylase catalytic subunit	0.517439	1.24e-06	F
SP0285	SPD_0265	alcohol dehydrogenase	0.517234	3.98e-08	R
SP1659	SPD_1472	isoleucyl-tRNA synthetase	0.513494	2.26e-08	J
SP0122	SPD_0131	hypothetical protein SPD_0131	0.509454	9.17e-08	S
SP1176	SPD_1039	phosphoenolpyruvate-protein phosphotransferase	0.493205	2.46e-07	G
SP0726	SPD_0632	phosphomethylpyrimidine kinase	0.490354	2.58e-07	H
SP1154	SPD_1018	immunoglobulin A1 protease precursor	0.49005	5.54e-07	S
SP0458	SPD_0419	DNA polymerase IV	0.488985	2.59e-07	L
SP0833	SPD_0727	hypothetical protein SPD_0727	0.483208	4.21e-08
SP1229	SPD_1087	formate--tetrahydrofolate ligase	0.480151	3.05e-08	F
SP0713	SPD_0620	lysyl-tRNA synthetase	0.479343	9.27e-08	J
SP1669	SPD_1482	MutT/nudix family protein	0.477456	2.87e-06	F
SP1117	SPD_1001	NAD-dependent DNA ligase LigA	0.473682	1.01e-07	L
SP0822	SPD_0718	hypothetical protein SPD_0718	0.472339	1.85e-07	S
SP0268	SPD_0250	pullulanase, extracellular	0.470229	2e-06	G
SP1470	SPD_1300	thiamine biosynthesis protein ApbE, putative	0.465439	2.21e-07	H
SP0499	SPD_0445	phosphoglycerate kinase	0.459088	1.89e-06	G
SP0841	SPD_0735	methyltransferase small subunit	0.458533	5.78e-08	J
SP1415	SPD_1246	glucosamine-6-phosphate isomerase	0.457489	1.52e-06	G
SP0605	SPD_0526	fructose-bisphosphate aldolase	0.446736	2.98e-07	G
SP0834	SPD_0729	hemolysin-related protein	0.441098	1.45e-07
SP1099	SPD_0984	ribosomal large subunit pseudouridine synthase, RluD subfamily protein	0.432108	4.13e-07	J
SP1343	SPD_1178	prolyl oligopeptidase family protein	0.407666	8.92e-07	E
SP1280	SPD_1136	hypothetical protein SPD_1136	0.405662	1.58e-07	R
SP1279	SPD_1135	endonuclease III	0.40212	2.65e-06	L
SP1716	SPD_1527	hypothetical protein SPD_1527	0.402043	3.45e-07	C
SP1204	SPD_1064	hemolysin A, putative	0.388682	2.08e-06	J
SP0899	SPD_0792	hypothetical protein SPD_0792	0.385731	2.29e-06
SP0715	SPD_0621	lactate oxidase	0.379791	3.1e-07	C
SP1207	SPD_1067	exodeoxyribonuclease VII large subunit	0.376003	1.43e-06	L
SP0877	SPD_0773	PTS system, fructose specific IIABC components	0.364769	2.77e-06	G
SP1202	SPD_1062	DNA repair protein RecN	0.351028	6.58e-07	L
SP0435	SPD_0395	elongation factor P	0.349374	1.06e-06	J
SP0107	SPD_0104	LysM domain-containing protein	0.346157	1.44e-06
SP1341	SPD_1176	ABC transporter, ATP-binding protein	0.336006	1.35e-06	V
SP1456	SPD_1285	peptide deformylase	0.316133	2.28e-06	J
SP1713	SPD_1523	transcriptional regulator NrdR	0.277586	2.33e-06	K
SP1569	SPD_1399	ATP-dependent protease ATP-binding subunit	0.276282	2.2e-06	O
SP0291	SPD_0271	GTP cyclohydrolase I	-0.289352	3.07e-06	H
SP1754	SPD_1564	hypothetical protein SPD_1564	-0.309407	3.78e-06	S
SP0148	SPD_0150	ABC transporter, substrate-binding protein	-0.313922	1.38e-06	E
SP1023	SPD_0909	acetyltransferase, GNAT family protein	-0.315562	1.86e-06	R
SP0292	SPD_0272	bifunctional folate synthesis protein	-0.318877	3.67e-06	H
SP1013	SPD_0900	aspartate-semialdehyde dehydrogenase	-0.322229	6.81e-07	E
SP0200	SPD_0186	competence-induced protein Ccs4	-0.330384	1.4e-06
SP0149	SPD_0151	lipoprotein	-0.330481	2.04e-06	P
SP2228	SPD_2055	inositol-5-monophosphate dehydrogenase	-0.343245	2.63e-07	F
SP2041	SPD_1850	SpoIIIJ family protein	-0.345373	1.11e-06	U
SP1781	SPD_1572	hypothetical protein SPD_1572	-0.345681	1.59e-06	S
SP0856	SPD_0749	branched-chain amino acid aminotransferase	-0.352507	1.16e-07	E
SP1263	SPD_1120	DNA topoisomerase I	-0.359827	2.36e-06	L
SP1164	SPD_1028	TPP-dependent acetoin dehydrogenase alpha-subunit	-0.368004	9.48e-07	C
SP0369	SPD_0336	penicillin-binding protein 1A	-0.375167	8.98e-07	M
SP0225	SPD_0208	50S ribosomal protein L6	-0.38342	3.08e-06	J
SP0214	SPD_0198	50S ribosomal protein L22	-0.386375	4.32e-07	J
SP2064	SPD_1875	hydrolase, haloacid dehalogenase-like family protein	-0.388977	3.33e-06	R
SP0506	SPD_0452	integrase/recombinase, phage integrase family protein	-0.389957	2.79e-06	L
SP0550	SPD_0477	tRNA (guanine-N(7))-methyltransferase	-0.400508	1.89e-06	R
SP0199	SPD_0185	cardiolipin synthetase	-0.40658	2.87e-06	I
SP1393	SPD_1225	hypothetical protein SPD_1225	-0.411311	1.93e-06	K
SP0142	SPD_0145	hypothetical protein SPD_0145	-0.414645	1.31e-06
SP0417	SPD_0380	3-oxoacyl-(acyl carrier protein) synthase III	-0.41703	1.3e-06	I
SP1970	SPD_1768	asparagine synthetase AsnA	-0.418962	6.38e-07	E
SP1461	SPD_1290	amino acid ABC transporter, permease protein	-0.423134	2.5e-07	E
SP0724	SPD_0630	hydroxyethylthiazole kinase, putative	-0.423837	3.33e-06	H
SP2225	SPD_2052	hypothetical protein SPD_2052	-0.424061	2.25e-07	R
SP1460	SPD_1289	amino acid ABC transporter, ATP-binding protein	-0.425526	9.15e-07	E
SP0420	SPD_0383	acyl-carrier-protein S-malonyltransferase	-0.428093	8.48e-07	I
SP0227	SPD_0210	30S ribosomal protein S5	-0.429387	2.13e-06	J
SP0151	SPD_0153	ABC transporter, ATP-binding protein	-0.432843	3.39e-06	P
SP0787	SPD_0688	hypothetical protein SPD_0688	-0.434009	4.44e-08	V
SP0025	SPD_0031	hypothetical protein SPD_0031	-0.435481	6.18e-07	S
SP1119	SPD_1004	glyceraldehyde-3-phosphate dehydrogenase, NADP-dependent	-0.436312	2.35e-06	C
SP0416	SPD_0379	transcriptional regulator, MarR family protein	-0.43686	4.62e-07	K
SP0790	SPD_0692	hypothetical protein SPD_0692	-0.437527	1.16e-06
SP0958	SPD_0846	hypothetical protein SPD_0846	-0.439743	1.02e-07
SP1394	SPD_1226	amino acid ABC transporter, amino acid-binding protein	-0.445565	7.56e-07	E
SP0152	SPD_0154	ABC transporter, permease protein, putative	-0.453378	3.24e-06	P
SP2085	SPD_1911	phosphate ABC transporter, permease protein PstC	-0.453571	1.97e-06	P
SP0157	SPD_0159	hypothetical protein SPD_0159	-0.455517	1.73e-06
SP2197	SPD_2025	ABC transporter, substrate-binding protein, putative	-0.459158	4.26e-07	P
SP2198	SPD_2026	ABC transporter, permease protein	-0.461213	3.33e-07	P
SP1825	SPD_1608	ABC transporter ATP-binding protein	-0.467318	1.04e-06	E
SP0577	SPD_0502	PTS system, beta-glucosides-specific IIABC components	-0.473785	2.63e-06	G
SP1014	SPD_0901	dihydrodipicolinate synthase	-0.477355	1.25e-07	E
SP0141	SPD_0144	transcriptional regulator	-0.479676	2.26e-06
SP1684	SPD_1496	PTS system, IIBC components	-0.479693	4.62e-07	G
SP0426	SPD_0389	acetyl-CoA carboxylase subunit beta	-0.480491	2.38e-07	I
SP1270	SPD_1126	alcohol dehydrogenase, zinc-containing	-0.484465	1.1e-06	E
SP2017	SPD_1827	hypothetical protein SPD_1827	-0.487047	2.66e-07	P
SP0024	SPD_0030	hypothetical protein SPD_0030	-0.488189	2.42e-07	P
SP0408	SPD_0372	sodium:alanine symporter family protein	-0.489511	8.34e-08	E
SP0415	SPD_0378	enoyl-CoA hydratase	-0.489689	9.53e-07	I
SP0858	SPD_0751	hypothetical protein SPD_0751	-0.493677	1e-07	S
SP1501	SPD_1329	amino acid ABC transporter, ATP-binding protein	-0.500093	2.24e-08	E
SP1070	SPD_0955	amino acid or sugar ABC transport systems, permease protein	-0.502791	1.34e-06	R
SP0424	SPD_0387	(3R)-hydroxymyristoyl-ACP dehydratase	-0.505669	9.86e-07	I
SP2111	SPD_1937	maltodextrose utilization protein MalA	-0.507166	2.21e-07	S
SP0859	SPD_0752	hypothetical protein SPD_0752	-0.507846	1.26e-07	S
SP0421	SPD_0384	3-ketoacyl-(acyl-carrier-protein) reductase	-0.509984	1.82e-08	I
SP1586	SPD_1413	ATP-dependent RNA helicase, putative	-0.51016	1.21e-08	L
SP1502	SPD_1330	amino acid ABC transporter, permease protein	-0.526136	3.91e-08	E
SP1382	SPD_1215	cytoplasmic alpha-amylase	-0.528056	1.21e-07	G
SP2023	SPD_1832	PTS system, IIB component	-0.536321	1.05e-06	G
SP0075	SPD_0074	phosphorylase, Pnp/Udp family protein, putative	-0.536563	1.04e-07	F
SP0425	SPD_0388	acetyl-CoA carboxylase biotin carboxylase subunit	-0.538139	1.27e-06	I
SP1271	SPD_1127	2-C-methyl-D-erythritol 4-phosphate cytidylyltransferase	-0.538665	5.43e-07	I
SP0423	SPD_0386	acetyl-CoA carboxylase biotin carboxyl carrier protein subunit	-0.548292	1.39e-08	I
SP1923	SPD_1726	pneumolysin	-0.555448	1.82e-07
SP1004	SPD_0890	pneumococcal histidine triad protein E precursor	-0.555449	2.74e-07
SP1926	SPD_1729	hypothetical protein SPD_1729	-0.558911	2.59e-08
SP2024	SPD_1833	PTS system, IIA component	-0.565112	4.62e-07	G
SP0882	SPD_0778	hypothetical protein SPD_0778	-0.569362	7.41e-08	R
SP0598	SPD_0521	ABC transporter, transmembrane protein Vexp1	-0.576789	5.82e-07	M
SP0620	SPD_0540	amino acid ABC transporter, amino acid-binding protein, putative	-0.579105	2.93e-06	E
SP1925	SPD_1728	hypothetical protein SPD_1728	-0.580588	4.28e-09
SP0182	SPD_0173	MccC family protein	-0.594472	2.4e-08	V
SP1824	SPD_1607	ABC transporter, permease protein	-0.594584	3.88e-08	P
SP2196	SPD_2024	ABC transporter, ATP-binding protein	-0.597512	4.2e-09	P
SP0267	SPD_0249	hypothetical protein SPD_0249	-0.603708	1.02e-09	C
SP2131	SPD_1961	transcriptional regulator, BglG family protein	-0.610665	4.87e-08	K
SP1069	SPD_0954	hypothetical protein SPD_0954	-0.61433	3.91e-06	R
SP1855	SPD_1636	alcohol dehydrogenase, zinc-containing	-0.61586	1.96e-07	E
SP2126	SPD_1956	dihydroxy-acid dehydratase	-0.616194	7.56e-09	E
SP1924	SPD_1727	hypothetical protein SPD_1727	-0.617335	2.77e-08
SP0026	SPD_0031	hypothetical protein SPD_0031	-0.619449	2.95e-09	S
SP1823	SPD_1606	MgtC/SapB family protein	-0.622339	4.23e-08	S
SP2156	SPD_1984	hypersensitive-induced reaction protein 4	-0.625032	1.81e-08	O
SP1778	SPD_1569	aquaporin	-0.629966	4.63e-08	G
SP2161	SPD_1989	PTS system, IID component	-0.632886	7.89e-07	G
SP2112	SPD_1938	maltose operon transcriptional repressor	-0.641771	6.6e-10	K
SP0427	SPD_0390	acetyl-CoA carboxylase subunit alpha	-0.644999	6.19e-09	I
SP0138	SPD_0141	hypothetical protein SPD_0141	-0.646863	1.58e-07
SP0884	SPD_0780	hypothetical protein SPD_0780	-0.653311	1.11e-07	S
SP0599	SPD_0521	ABC transporter, transmembrane protein Vexp1	-0.655849	2.32e-06	M
SP1500	SPD_1328	amino acid ABC transporter, amino acid-binding protein	-0.666185	2.47e-09	E
SP0139	SPD_0142	hypothetical protein SPD_0142	-0.669053	2.98e-08	S
SP0600	SPD_0522	ABC transporter, ATP-binding protein Vexp2	-0.724858	4.19e-09	V
SP0445	SPD_0404	acetolactate synthase catalytic subunit	-0.726458	1.87e-10	E
SP0963	SPD_0851	dihydroorotate dehydrogenase electron transfer subunit	-0.732829	1.92e-06	H
SP1850	SPD_1631	Dam-replacing family protein	-0.73293	1.44e-07
SP2164	SPD_1992	PTS system, IIA component	-0.755959	6.64e-07	G
SP0742	SPD_0646	hypothetical protein SPD_0646	-0.765182	2.68e-09	S
SP2163	SPD_1991	PTS system, IIB component	-0.778972	2.32e-06	G
SP0578	SPD_0503	6-phospho-beta-glucosidase	-0.806178	1.77e-09	G
SP1914	SPD_1717	hypothetical protein SPD_1717	-0.817536	2.88e-09
SP2166	SPD_1994	L-fuculose phosphate aldolase	-0.822098	1.25e-08	G
SP0885	SPD_0781	hypothetical protein SPD_0781	-0.823003	8.57e-09	I
SP1915	SPD_1718	hypothetical protein SPD_1718	-0.823075	3.45e-08	K
SP1694	SPD_1505	hypothetical protein SPD_1505	-0.829243	2.61e-08
SP1817	SPD_1602	anthranilate synthase component I	-0.891052	2.34e-10	E
SP1812	SPD_1597	tryptophan synthase subunit beta	-0.902486	2.5e-10	E
SP1811	SPD_1596	tryptophan synthase subunit alpha	-0.90707	4.73e-11	E
SP0366	SPD_0334	oligopeptide ABC transporter, oligopeptide-binding protein AliA	-0.92676	5.72e-12	E
SP1815	SPD_1600	anthranilate phosphoribosyltransferase	-0.94533	4.26e-11	E
SP1813	SPD_1598	N-(5'-phosphoribosyl)anthranilate isomerase	-0.950174	1.09e-10	E
SP1816	SPD_1601	anthranilate synthase component II	-0.955998	2.26e-10	E
SP2165	SPD_1993	RbsD/FucU transport protein family protein	-0.981686	1.93e-08	G
SP0450	SPD_0409	threonine dehydratase	-1.00438	1.48e-10	E
SP0601	SPD_0523	ABC transporter, transmembrane protein Vexp3	-1.00783	1.76e-11
SP1706	SPD_1516	hypothetical protein SPD_1516	-1.0338	3.56e-09
SP1704	SPD_1514	ABC transporter, ATP-binding protein	-1.05726	1.36e-11	V
SP0446	SPD_0405	acetolactate synthase 3 regulatory subunit	-1.0609	6.59e-13	E
SP0448	SPD_0407	hypothetical protein SPD_0407	-1.08357	5.55e-12
SP0447	SPD_0406	ketol-acid reductoisomerase	-1.12866	1.54e-12	E
SP1705	SPD_1515	hypothetical protein SPD_1515	-1.15168	4.41e-09
SP0304	SPD_0278	hypothetical protein SPD_0278	-1.20453	1.32e-08	S
SP0449	SPD_0408	hypothetical protein SPD_0408	-1.21366	1.06e-09
SP0729	SPD_0635	cation-transporting ATPase, E1-E2 family protein	-1.22847	5.21e-11	P
SP0728	SPD_0634	hypothetical protein SPD_0634	-1.23921	2.02e-10	S
SP2167	SPD_1995	L-fuculose kinase FucK, putative	-1.25272	5.54e-11	G
SP0606	SPD_0527	oxidoreductase, putative	-1.35362	1.13e-12	P
SP0727	SPD_0633	transcriptional regulator, putative	-1.37345	2.53e-11	K
SP0203	SPD_0188	hypothetical protein SPD_0188	-1.59252	8.69e-11
SP0202	SPD_0187	anaerobic ribonucleoside triphosphate reductase	-1.69913	1.36e-10	F
SP0306	SPD_0280	transcriptional regulator, putative	-1.77877	7.77e-15	K
SP0305	SPD_0279	cellobiose phosphotransferase system IIB component	-1.80005	1.38e-14	G
SP1857	SPD_1638	cation efflux system protein	-1.80702	3.85e-10	P
SP0338	SPD_0308	ATP-dependent Clp protease, ATP-binding subunit	-1.87444	7.21e-12	O
SP0204	SPD_0189	acetyltransferase, GNAT family protein	-1.93769	1.5e-11	R
SP0206	SPD_0191	hypothetical protein SPD_0191	-1.96962	2.55e-12	F
SP0308	SPD_0281	cellobiose phosphotransferase system IIA component	-1.97676	2.16e-13	G
SP0207	SPD_0191	hypothetical protein SPD_0191	-2.00725	9e-14	F
SP0205	SPD_0190	anaerobic ribonucleoside-triphosphate reductase activating protein	-2.01283	2.23e-11	O
SP0310	SPD_0283	cellobiose phosphotransferase system IIC component	-2.24483	9.72e-12	G
SP0309	SPD_0282	hypothetical protein SPD_0282	-2.34769	1.98e-12
SP0303	SPD_0277	6-phospho-beta-glucosidase	-2.63983	1.14e-14	G
a Values of ln-ratio. Positive values indicate upregulation and negative values indicate downregulation.
