# Supplementary material for: Transcriptional and metabolic effects of glucose on Streptococcus pneumoniae sugar metabolism
Source: Front Microbiol. 2015 Oct 7;6:1041. doi: 10.3389/fmicb.2015.01041 (PMC4595796; doi:10.3389/fmicb.2015.01041)
Supplement: Supplementary file 4 [file Table4.XLSX]

## Sheet: Table S4
Table S4. Significantly differentially expressed genes (up- or downregulated) of cells of S. pneumoniae D39 grown in CDM supplemented with galactose as compared to glucose grown cells, determined by DNA microarrays.
Amplicon	D39 locus_tag	Annotation_D39	Mna	Bayes.p	COG
SP1853	SPD_1634	galactokinase	3.30158	2.22e-16	G
SP1852	SPD_1633	galactose-1-phosphate uridylyltransferase	3.11498	7.77e-16	G
SP1192	SPD_1052	galactose-6-phosphate isomerase subunit LacB	3.05454	7.55e-15	G
SP1190	SPD_1050	tagatose 1,6-diphosphate aldolase	3.00117	8.88e-16	G
SP1191	SPD_1051	tagatose-6-phosphate kinase	2.86716	1.22e-15	G
SP1851	SPD_1632	hypothetical protein SPD_1632	2.37885	7.99e-12	Q
SP2184	SPD_2011	glycerol uptake facilitator protein	2.36657	5.12e-13	G
SP2186	SPD_2013	glycerol kinase	2.25297	1.67e-15	C
SP2185	SPD_2012	alpha-glycerophosphate oxidase	2.21653	1.78e-15	C
SP2183	SPD_2010	hypothetical protein SPD_2010	2.0097	7.87e-13
SP1854	SPD_1635	galactose operon repressor	1.86341	1.38e-13	K
SP0115	SPD_0116	hypothetical protein SPD_0116	1.7393	7.93e-13
SP0648	SPD_0562	beta-galactosidase precursor, putative	1.61208	8.72e-12	G
SP0647	SPD_0561	PTS system, IIC component, putative	1.55109	7.83e-13	G
SP1197	SPD_1057	PTS system, IIB component, putative	1.47677	1.94e-12	G
SP0409	SPD_0373	hypothetical protein SPD_0373	1.43157	1.73e-12	S
SP0545	SPD_0473	immunity protein BlpY	1.42653	8.38e-09	R
SP0547	SPD_0475	CAAX amino terminal protease family protein	1.42101	3.68e-08
SP0645	SPD_0559	PTS system IIA component, putative	1.26004	4.61e-11	G
SP2072	SPD_1899	glutamine amidotransferase, class 1	1.22687	2.75e-08	R
SP0646	SPD_0560	PTS system, IIB component, putative	1.20737	7.6e-07	G
SP0742	SPD_0646	hypothetical protein SPD_0646	1.10476	1.49e-10	S
SP1182	SPD_1044	lactose phosphotransferase system repressor	1.00096	2.11e-10	K
SP0546	SPD_0474	hypothetical protein SPD_0474	0.984548	1.1e-07
SP0711	SPD_0618	amino acid ABC transporter, permease protein	0.940664	1.91e-08	E
SP1466	SPD_1295	hemolysin	0.926736	1.25e-07	R
SP2071	SPD_1898	hypothetical protein SPD_1898	0.915217	2.03e-09
SP1651	SPD_1464	thiol peroxidase	0.797973	3.98e-09	O
SP1679	SPD_1491	hypothetical protein SPD_1491	0.795091	2.16e-06
SP1185	SPD_1047	PTS system, lactose-specific IIBC components	0.776468	9.85e-08	G
SP1607	SPD_1432	UDP-glucose 4-epimerase	0.772999	1.99e-08	M
SPD_1299_3	SPD_1299	hypothetical protein SPD_1299	0.761128	3.37e-06
SP0117	SPD_0126	pneumococcal surface protein A	0.76012	4.28e-08	R
SP0710	SPD_0617	amino acid ABC transporter, permease protein	0.758675	4.88e-07	E
SPD_0087_3	SPD_0087	hypothetical protein SPD_0087	0.750892	2.59e-08
SP0524	SPD_0466	hypothetical protein SPD_0466	0.747369	1.01e-07
SP1154	SPD_1018	immunoglobulin A1 protease precursor	0.719423	1.71e-07	S
SP2239	SPD_2068	serine protease	0.676264	2.13e-06	O
SP1472	SPD_1302	oxidoreductase, putative	0.668591	2.48e-06	S
SP1100	SPD_0985	phosphotransacetylase	0.641995	2.09e-08	C
SP0709	SPD_0616	amino acid ABC transporter, ATP-binding protein	0.641979	4e-06	E
SP1606	SPD_1431	glycosyl transferase, group 2 family protein	0.639677	1.25e-06	M
SP1471	SPD_1301	NADPH-dependent FMN reductase	0.623987	1.39e-06	R
SP0394	SPD_0360	PTS system, mannitol-specific IIBC components	0.61907	3.19e-06	G
SP1341	SPD_1176	ABC transporter, ATP-binding protein	0.60375	3.68e-06	V
SP0066	SPD_0071	aldose 1-epimerase	0.582211	2.45e-07	G
SP1603	SPD_1428	cytidylate kinase	0.582185	4.16e-07	F
SP1111	SPD_0995	hypothetical protein SPD_0995	0.574521	3.38e-07	S
SP1344	SPD_1179	hypothetical protein SPD_1179	0.573847	3.27e-07	R
SP1297	SPD_1152	flavodoxin	0.562153	4.54e-07	C
SP0419	SPD_0382	trans-2-enoyl-ACP reductase II	0.537213	5.65e-07	R
SP1605	SPD_1430	ferredoxin	0.529817	8.09e-07	C
SP0557	SPD_0483	ribosome-binding factor A	0.523161	4.38e-07	J
SP0415	SPD_0378	enoyl-CoA hydratase	0.511333	1.76e-06	I
SP0861	SPD_0754	hypothetical protein SPD_0754	0.508761	5.07e-07
SP1224	SPD_1082	hypothetical protein SPD_1082	0.506851	3.45e-06
SP1127	SPD_1010	hypothetical protein SPD_1010	0.48795	3.33e-06	S
SP1821	SPD_1605	sugar-binding transcriptional regulator, LacI family protein	0.485285	1e-06	K
SP1084	SPD_0970	methionine aminopeptidase	0.484276	3.37e-06	J
SP1232	SPD_1090	hypothetical protein SPD_1090	0.473532	1.14e-06	S
SP2056	SPD_1866	N-acetylglucosamine-6-phosphate deacetylase	0.466477	7.32e-07	G
SP1362	SPD_1196	adaptor protein	0.442031	1.36e-06	O
SP1626	SPD_1439	30S ribosomal protein S15	0.439255	2.64e-06	J
SP1231	SPD_1089	phosphopantothenoylcysteine decarboxylase	0.408217	1.45e-06	H
SP2216	SPD_2043	secreted 45 kDa protein precursor	0.39415	3.08e-06	S
SP0120	SPD_0129	tRNA uridine 5-carboxymethylaminomethyl modification enzyme GidA	-0.379211	3.24e-06	D
SP2215	SPD_2042	30S ribosomal protein S2	-0.400405	2.83e-06	J
SP1970	SPD_1768	asparagine synthetase AsnA	-0.40327	1.72e-06	E
SP2225	SPD_2052	hypothetical protein SPD_2052	-0.403747	2.19e-06	R
SP0641	SPD_0558	cell wall-associated serine protease PrtA	-0.40512	1.97e-06	O
SP1511	SPD_1338	F0F1 ATP synthase subunit delta	-0.409856	1.07e-06	C
SP0118	SPD_0127	tRNA (5-methylaminomethyl-2-thiouridylate)-methyltransferase	-0.427685	5.79e-07	J
SP0787	SPD_0688	hypothetical protein SPD_0688	-0.429585	1.08e-06	V
SP2148	SPD_1975		-0.465732	1.39e-06
SP0287	SPD_0267	xanthine/uracil permease family protein	-0.469478	1.11e-06	R
SP1514	SPD_1341	F0F1 ATP synthase subunit C	-0.503708	4.76e-07	C
SP2129	SPD_1959	ascorbate-specific PTS system enzyme IIC	-0.508418	8.19e-07	S
SP0097	SPD_0093	hypothetical protein SPD_0093	-0.508581	7.21e-07
SP1839	SPD_1621	ABC transporter, ATP-binding/permease protein	-0.513023	2.18e-07	V
SP1242	SPD_1099	amino acid ABC transporter, ATP-binding protein	-0.513682	4.06e-07	E
SP1580	SPD_1409	sugar ABC transporter, ATP-binding protein	-0.516325	2.62e-07	G
SP0786	SPD_0687	ABC transporter ATP-binding protein	-0.51638	5.79e-07	V
SP1841	SPD_1623	hypothetical protein SPD_1623	-0.528827	1.36e-06	S
SP1527	SPD_1357	oligopeptide ABC transporter, oligopeptide-binding protein AliB	-0.532462	1.07e-06	E
SP1296	SPD_1151	hypothetical protein SPD_1151	-0.533789	1.4e-06	E
SP0702	SPD_0609	orotate phosphoribosyltransferase	-0.538092	7.37e-07	F
SP2058	SPD_1868	queuine tRNA-ribosyltransferase	-0.553624	2.87e-06	J
SP0957	SPD_0845	ABC transporter, ATP-binding protein	-0.565476	1.06e-06	V
SP1828	SPD_1612	UDP-glucose 4-epimerase	-0.574757	2.69e-06	M
SP0138	SPD_0141	hypothetical protein SPD_0141	-0.580088	2.55e-06
SP1843	SPD_1624	hypothetical protein SPD_1624	-0.584653	8.31e-07
SP0288	SPD_0268	hypothetical protein SPD_0268	-0.611423	1.22e-07	R
SP1070	SPD_0955	amino acid or sugar ABC transport systems, permease protein	-0.636124	9.6e-08	R
SP1119	SPD_1004	glyceraldehyde-3-phosphate dehydrogenase, NADP-dependent	-0.640578	2.14e-07	C
SP2206	SPD_2033	ribosomal subunit interface protein	-0.646604	1.81e-07	J
SP1467	SPD_1296	glutamine amidotransferase subunit PdxT	-0.646953	6.21e-08	H
SP1823	SPD_1606	MgtC/SapB family protein	-0.649835	7.55e-08	S
SP0139	SPD_0142	hypothetical protein SPD_0142	-0.650887	1.3e-06	S
SP0142	SPD_0145	hypothetical protein SPD_0145	-0.657579	1.19e-07
SP1813	SPD_1598	N-(5'-phosphoribosyl)anthranilate isomerase	-0.676688	2e-08	E
SP1827	SPD_1610	hypothetical protein SPD_1610	-0.690406	2.6e-07	S
SP1812	SPD_1597	tryptophan synthase subunit beta	-0.692357	8.92e-09	E
SP1468	SPD_1297	pyridoxine biosynthesis protein	-0.693201	1.9e-07	H
SP1012	SPD_0898	hypothetical protein SPD_0898	-0.696125	2.51e-07	S
SP0268	SPD_0250	pullulanase, extracellular	-0.704642	2.64e-08	G
SP1684	SPD_1496	PTS system, IIBC components	-0.715477	1.14e-07	G
SP1811	SPD_1596	tryptophan synthase subunit alpha	-0.722646	8.39e-09	E
SP1264	SPD_1121	hypothetical protein SPD_1121	-0.724628	5.41e-07	S
SP0577	SPD_0502	PTS system, beta-glucosides-specific IIABC components	-0.729941	2.8e-06	G
SP0090	SPD_0088	ABC transporter, permease protein	-0.730528	3.2e-08	G
SP1825	SPD_1608	ABC transporter ATP-binding protein	-0.748462	1.19e-08	E
SP1817	SPD_1602	anthranilate synthase component I	-0.760067	4.75e-09	E
SP1815	SPD_1600	anthranilate phosphoribosyltransferase	-0.76514	1.16e-08	E
SP0445	SPD_0404	acetolactate synthase catalytic subunit	-0.773026	3.38e-07	E
SP1816	SPD_1601	anthranilate synthase component II	-0.784193	6.87e-09	E
SP1069	SPD_0954	hypothetical protein SPD_0954	-0.794234	3.64e-08	R
SP0267	SPD_0249	hypothetical protein SPD_0249	-0.799898	5.63e-08	C
SP0091	SPD_0089	ABC transporter, permease protein	-0.801552	8.93e-09	G
SP0704	SPD_0611	hypothetical protein SPD_0611	-0.81035	7.51e-08
SP1826	SPD_1609	ABC transporter, substrate-binding protein	-0.827371	4.27e-09	P
SP1121	SPD_1005	glycogen branching enzyme	-0.828739	1.3e-07	G
SP1778	SPD_1569	aquaporin	-0.838857	4.27e-10	G
SP0450	SPD_0409	threonine dehydratase	-0.862683	1.85e-06	E
SP0448	SPD_0407	hypothetical protein SPD_0407	-0.86696	8.72e-07
SP1824	SPD_1607	ABC transporter, permease protein	-0.87005	2.7e-09	P
SP0963	SPD_0851	dihydroorotate dehydrogenase electron transfer subunit	-0.915884	2.18e-07	H
SP0600	SPD_0522	ABC transporter, ATP-binding protein Vexp2	-0.932136	1.07e-07	V
SPD_1611_3	SPD_1611	hypothetical protein SPD_1611	-0.93398	1.97e-06
SP1586	SPD_1413	ATP-dependent RNA helicase, putative	-0.96421	2.74e-10	L
SP0446	SPD_0405	acetolactate synthase 3 regulatory subunit	-0.985378	9.06e-08	E
SP1871	SPD_1651	iron-compound ABC transporter, ATP-binding protein	-1.01135	8.1e-08	P
SP1869	SPD_1649	iron-compound ABC transporter, permease protein	-1.03571	4.11e-07	P
SP0598	SPD_0521	ABC transporter, transmembrane protein Vexp1	-1.03926	2.16e-08	M
SP0304	SPD_0278	hypothetical protein SPD_0278	-1.04048	1.45e-09	S
SP1870	SPD_1650	iron-compound ABC transporter, permease protein	-1.08927	1.18e-08	P
SP1872	SPD_1652	iron-compound ABC transporter, iron-compound-binding protein	-1.16269	3.71e-09	P
SP0875	SPD_0771	lactose phosphotransferase system repressor	-1.2305	2.59e-10	K
SP0599	SPD_0521	ABC transporter, transmembrane protein Vexp1	-1.23564	1.36e-08	M
SP0601	SPD_0523	ABC transporter, transmembrane protein Vexp3	-1.35216	5.02e-10
SP0876	SPD_0772	1-phosphofructokinase, putative	-1.37737	1.25e-09	G
SP0366	SPD_0334	oligopeptide ABC transporter, oligopeptide-binding protein AliA	-1.43238	6.65e-11	E
SP0310	SPD_0283	cellobiose phosphotransferase system IIC component	-1.61032	1.01e-09	G
SP0309	SPD_0282	hypothetical protein SPD_0282	-2.0525	2.66e-14
SP0308	SPD_0281	cellobiose phosphotransferase system IIA component	-2.29344	9.95e-14	G
SP0305	SPD_0279	cellobiose phosphotransferase system IIB component	-2.41373	6.2e-11	G
SP0306	SPD_0280	transcriptional regulator, putative	-2.46866	1.11e-15	K
SP0303	SPD_0277	6-phospho-beta-glucosidase	-2.76565	3.66e-15	G
a Values of ln-ratio. Positive values indicate upregulation and negative values indicate downregulation.
