# Supplementary material for: Transcriptional and metabolic effects of glucose on Streptococcus pneumoniae sugar metabolism
Source: Front Microbiol. 2015 Oct 7;6:1041. doi: 10.3389/fmicb.2015.01041 (PMC4595796; doi:10.3389/fmicb.2015.01041)
Supplement: Supplementary file 5 [file Table5.XLSX]

## Sheet: Table S5
Table S5. Intracellular intermediates of sugar-specific catabolic pathways of S. pneumoniae determined in resting cells (by in vivo NMR) or in growing cells (ethanol extracts), metabolizing N-acetylglucosamine (GlcNAc), mannose (Man) or galactose (Gal).
Sugar	Metabolites	Resting cells	Growing cellsa
GlcNAc
	GlcNAc6P	-	+
	GlcN6P	-	+
	F6P	-	+
	FBP	+	+
	G6P	-	+
	3-PGA	-	+
Man	Man6P	+	+
	FBP	+	+
	3-PGA	-	+
	Glc6P	-	+
Gal	Gal6P	+	+
	TPB	-	+
	FBP	+	+
	α-Gal1P	-	+
	α-G1P	-	+
	G6P	-	+
	3-PGA	-	+
a as determined by Paixão et al., (2015).
Legend:
+	presence
-	absence
GlcNAc6P	N-acetylglucosamine 6-phosphate
GlcN6P	glucosamine 6-phosphate
F6P	fructose 6-phosphate
FBP	fructose 1,6-biphosphate
G6P	glucose 6-phosphate
3-PGA	3-phosphoglycerato
Man6P	mannose 6-phosphate
Gal6P	galactose 6-phosphate
TPB	tagatose 1,6-biphosphate
α-Gal1P	α-galactose 1-phosphate
α-G1P	α-glucose 1-phosphate
