# Supplementary material for: Transcriptional and metabolic effects of glucose on Streptococcus pneumoniae sugar metabolism
Source: Front Microbiol. 2015 Oct 7;6:1041. doi: 10.3389/fmicb.2015.01041 (PMC4595796; doi:10.3389/fmicb.2015.01041)
Supplement: Supplementary file 6 [file Table6.XLSX]

## Sheet: Table S6
Table S6. Summary of the significantly differentially expressed genes (up- or downregulated) of cells of S. pneumoniae D39 grown in CDM supplemented with N-acetylglucosamine (GlcNAc), mannose (Man), galactose (Gal) or in a mixture thereof challenged with a glucose (Glc) pulse and compared to unchallenged cells, determined by DNA microarrays.a
				Up- or downregulationb
Category	Locus_tag	Gene	Product	GlcNAc	Man	Gal	Mix c
Sugar-specific catabolismd
	SPD_1050	lacD	tagatose 1,6-diphosphate aldolase			-2.01831
	SPD_1051	lacC	tagatose-6-phosphate kinase			-1.76453
	SPD_1052	lacB	galactose-6-phosphate isomerase subunit LacB		0.324965	-2.10092	-1.05051
	SPD_1053	lacA	galactose-6-phosphate isomerase subunit LacA			-1.95304	-1.40558
	SPD_1163		N-acetylneuraminate lyase, putative	-0.554567	0.846398	-0.818758	-0.653031
	SPD_1246	nagB	glucosamine-6-phosphate isomerase	-0.532084	0.659272
	SPD_1488		ROK family protein		0.82906	-0.706929	-0.67955
	SPD_1497	nanE-1	N-acetylmannosamine-6-phosphate 2-epimerase	-0.633907	0.878969	-0.728769	-0.536148
	SPD_1633	gaT-2	galactose-1-phosphate uridylyltransferase		0.448576	-1.77984	-0.496353
	SPD_1634	galK	galactokinase		0.769476	-1.69352	-0.892666
	SPD_1993	fucU	RbsD/FucU transport protein family protein	-0.696011		-0.647025
	SPD_1994	fucA	L-fuculose phosphate aldolase	-0.80289		-0.900758	-0.399982
	SPD_1995	fucK	L-fuculose kinase FucK, putative	-1.37605			-0.71253
Glycolysis
	SPD_1012	eno	enolase		0.33415
	SPD_1823	gap	glyceraldehyde-3-phosphate dehydrogenase		0.392407
Pyruvate metabolism
	SPD_0420	pflB	pyruvate formate-lyase	-0.533816	0.701982		-0.987686
	SPD_0621	lctO	lactate oxidase	-0.927056	0.981953		-0.633561
	SPD_0985	pta	phosphotransacetylase	-0.337424	0.557082	-0.802655
	SPD_1834	adh	bifunctional acetaldehyde-CoA/alcohol dehydrogenase	-0.945063	0.529132		-1.6287
Sugar-specific transportersd
	SPD_0066		PTS system, IIB component				-0.535415
	SPD_0088		ABC transporter, permease protein	-1.48948	1.83096		-1.65801
	SPD_0089		ABC transporter, permease protein	-1.31967	1.60043		-0.851727
	SPD_0090		ABC transporter, substrate-binding protein	-0.604078
	SPD_0262		PTS system, mannose/fructose/sorbose family protein, IID component	-0.496815		-0.509307
	SPD_0263	manM	PTS system, mannose-specific IIC component	-0.525145	0.414991
	SPD_0264	manL	PTS system, mannose-specific IIAB components	-0.605016	0.546184
	SPD_0279	celB	cellobiose phosphotransferase system IIB component	-0.910597		1.19767	-1.05683
	SPD_0281	celC	cellobiose phosphotransferase system IIA component		-0.634924	1.12107
	SPD_0283	celD	cellobiose phosphotransferase system IIC component		-1.26794	0.880533
	SPD_0293		PTS system, IIA component		0.484956
	SPD_0295		PTS system, IIB component		0.442326
	SPD_0297		PTS system, IID component		0.582992
	SPD_0559		PTS system IIA component, putative		1.10689	-0.667842	-1.69013
	SPD_0560		PTS system, IIB component, putative		1.30844	-0.886819	-1.69757
	SPD_0561		PTS system, IIC component, putative	-0.668466	1.09846	-0.821279	-1.15297
	SPD_0661	exp5	PTS system, IIABC components			0.537987
	SPD_0739		membrane lipoprotein TmpC precursor				-0.390772
	SPD_0773		PTS system, fructose specific IIABC components	-0.521597	0.602163	0.448611	-0.507801
	SPD_1040	ptsH	phosphocarrier protein HPr			-0.427906
	SPD_1047	lacE-2	PTS system, lactose-specific IIBC components			-0.786171
	SPD_1048	lacF-2	PTS system, lactose-specific IIA component			-0.640275
	SPD_1057		PTS system, IIB component, putative	-0.698081	1.13879		-1.79428
	SPD_1409		sugar ABC transporter, ATP-binding protein	-0.810792	0.863846		-0.682293
	SPD_1493		sugar ABC transporter, permease protein		1.09444	-0.7603
	SPD_1494		sugar ABC transporter, permease protein		1.0369	-0.575449
	SPD_1495		sugar ABC transporter, sugar-binding protein	-0.717446	1.6201	-0.551098
	SPD_1496		PTS system, IIBC components	-0.964575	1.36013	-0.71522	-0.91178
	SPD_1664		PTS system, trehalose-specific IIABC components	-0.495585
	SPD_1934	malX	maltose/maltodextrin ABC transporter, maltose/maltodextrin-binding protein	-0.834095	0.93593		-0.637067
	SPD_1935	malC	maltodextrin ABC transporter, permease protein		0.481538
	SPD_1991		PTS system, IIB component			-0.780153
	SPD_1992		PTS system, IIA component			-0.707532
a Subtable of Tables S7, S8, S9 and S10.
b Values of ln-ratio. Positive values indicate upregulation and negative values indicate downregulation.
c Mixture of Gal, Man and GlcNAc.
d As reviewed by Paixão et al. (2015).
In bold are depicted the transporters and sugar-specific catabolic genes known or putatively involved in the metabolism of GlcNAc, Man or Gal, as reviewed by Paixão et al. (2015).
