# Supplementary material for: Transcriptional and metabolic effects of glucose on Streptococcus pneumoniae sugar metabolism
Source: Front Microbiol. 2015 Oct 7;6:1041. doi: 10.3389/fmicb.2015.01041 (PMC4595796; doi:10.3389/fmicb.2015.01041)
Supplement: Supplementary file 7 [file Table7.XLSX]

## Sheet: Table S7
Table S7. Significantly differentially expressed genes (up- or downregulated) of cells of S. pneumoniae D39 grown in CDM supplemented with N-acetylglucosamine challenged with a glucose pulse (at mid-exponential phase of growth) as compared to unchallenged cells, determined by DNA microarrays.
Amplicon	D39 locus_tag	Annotation_D39	Mna	Bayes.p	COG
SP0450	SPD_0409	threonine dehydratase	0.592719	2.9e-09	E
SP2107	SPD_1933	4-alpha-glucanotransferase	0.498854	1.6e-09	G
SP2106	SPD_1932	maltodextrin phosphorylase	0.450342	8.78e-08	G
SP0578	SPD_0503	6-phospho-beta-glucosidase	0.436376	2.91e-07	G
SP0981	SPD_0868	foldase protein PrsA	0.426856	2.38e-08	O
SP0974	SPD_0861	preprotein translocase subunit SecG	0.403479	4.61e-07	U
SP0861	SPD_0754	hypothetical protein SPD_0754	0.3972	3.06e-06
SP1433	SPD_1262	transcriptional regulator, AraC family protein	0.396846	7.57e-07	K
SP0879	SPD_0775	hypothetical protein SPD_0775	0.394996	2.37e-07
SP0366	SPD_0334	oligopeptide ABC transporter, oligopeptide-binding protein AliA	0.394205	3.61e-08	E
SP0630	SPD_0550	50S ribosomal protein L11	0.387716	1.74e-08	J
SP0445	SPD_0404	acetolactate synthase catalytic subunit	0.38044	3.9e-07	E
SP1630	SPD_1442	hypothetical protein SPD_1442	0.378568	7.01e-07
SP0446	SPD_0405	acetolactate synthase 3 regulatory subunit	0.359285	2.5e-07	E
SP1382	SPD_1215	cytoplasmic alpha-amylase	0.352337	2.29e-06	G
SP0564	SPD_0490	hypothetical protein SPD_0490	0.351459	5.31e-07
SP0449	SPD_0408	hypothetical protein SPD_0408	0.342996	2.23e-06
SP1502	SPD_1330	amino acid ABC transporter, permease protein	0.328323	2.37e-06	E
SP1249	SPD_1107	guanosine 5'-monophosphate oxidoreductase	0.326631	3.3e-06	F
SP0549	SPD_0476	hypothetical protein SPD_0476	0.323161	2.95e-06	M
SP0448	SPD_0407	hypothetical protein SPD_0407	0.315979	2.65e-06
SP2228	SPD_2055	inositol-5-monophosphate dehydrogenase	0.297977	2.8e-06	F
SP0024	SPD_0030	hypothetical protein SPD_0030	0.283618	1.71e-06	P
SP1501	SPD_1329	amino acid ABC transporter, ATP-binding protein	0.269825	1.19e-06	E
SP0334	SPD_0304	S-adenosyl-methyltransferase MraW	0.248713	2.88e-06	M
SP0098	SPD_0094	hypothetical protein SPD_0094	-0.277742	3.74e-06
SP0100	SPD_0096	hypothetical protein SPD_0096	-0.278469	2.4e-06	K
SP0494	SPD_0442	CTP synthetase	-0.293494	2.95e-06	F
SP1704	SPD_1514	ABC transporter, ATP-binding protein	-0.310605	2.82e-06	V
SP0830	SPD_0725		-0.31072	1.12e-06
SP1124	SPD_1008	glycogen synthase	-0.325122	1.15e-06	G
SP0648	SPD_0562	beta-galactosidase precursor, putative	-0.326948	4.97e-07	G
SP1100	SPD_0985	phosphotransacetylase	-0.337424	3.08e-07	C
SP2150	SPD_1976	ornithine carbamoyltransferase	-0.355122	2.59e-07	E
SP0318	SPD_0290	carbohydrate kinase, PfkB family protein	-0.356127	9.31e-07	G
SP0320	SPD_0292	gluconate 5-dehydrogenase	-0.371787	3.8e-06	I
SP1471	SPD_1301	NADPH-dependent FMN reductase	-0.392347	5.63e-07	R
SP0828	SPD_0723	ribose-5-phosphate isomerase A	-0.393938	9.23e-07	G
SP1470	SPD_1300	thiamine biosynthesis protein ApbE, putative	-0.405068	6.29e-07	H
SP0726	SPD_0632	phosphomethylpyrimidine kinase	-0.418128	2.58e-06	H
SP1278	SPD_1134	pyrimidine regulatory protein PyrR	-0.42668	2.92e-08	F
SP0829	SPD_0724	phosphopentomutase	-0.431772	7.68e-08	G
SPD_0118_3	SPD_0118	hypothetical protein SPD_0118	-0.445073	8.07e-07
SP1277	SPD_1133	aspartate carbamoyltransferase catalytic subunit	-0.445801	1.52e-08	F
SP1276	SPD_1132	carbamoyl phosphate synthase small subunit	-0.448806	1.65e-08	E
SP2071	SPD_1898	hypothetical protein SPD_1898	-0.449458	7.08e-07
SP0148	SPD_0150	ABC transporter, substrate-binding protein	-0.485574	1.4e-07	E
SP1275	SPD_1131	carbamoyl phosphate synthase large subunit	-0.49329	7.97e-09	E
SP1884	SPD_1664	PTS system, trehalose-specific IIABC components	-0.495585	9.87e-07	G
SP0282	SPD_0262	PTS system, mannose/fructose/sorbose family protein, IID component	-0.496815	2.42e-09	G
SP0303	SPD_0277	6-phospho-beta-glucosidase	-0.500409	1.29e-06	G
SP0877	SPD_0773	PTS system, fructose specific IIABC components	-0.521597	1.17e-08	G
SP0283	SPD_0263	PTS system, mannose-specific IIC component	-0.525145	1.5e-07	G
SP1776	SPD_1567	thioredoxin	-0.530421	1.31e-08	O
SP1415	SPD_1246	glucosamine-6-phosphate isomerase	-0.532084	4.14e-09	G
SP0459	SPD_0420	formate acetyltransferase	-0.533816	1.72e-07	C
SP0711	SPD_0618	amino acid ABC transporter, permease protein	-0.541681	6.94e-08	E
SP2187	SPD_2014	hypothetical protein SPD_2014	-0.543851	8.65e-10	K
SP0115	SPD_0116	hypothetical protein SPD_0116	-0.546322	9.67e-09
SP1676	SPD_1163	N-acetylneuraminate lyase, putative	-0.554567	3.48e-08	E
SP1531	SPD_1360	hypothetical protein SPD_1360	-0.556832	5.69e-09	S
SP2184	SPD_2011	glycerol uptake facilitator protein	-0.570972	2.69e-07	G
SPD_1299_3	SPD_1299	hypothetical protein SPD_1299	-0.576154	9.17e-08
SP1694	SPD_1505	hypothetical protein SPD_1505	-0.581688	2.47e-08
SP0306	SPD_0280	transcriptional regulator, putative	-0.598614	2.27e-07	K
SP0155	SPD_0157	sensor histidine kinase, putative	-0.598726	1.75e-09	T
SP0685	SPD_0595	hypothetical protein SPD_0595	-0.60022	4.22e-08
SP1999	SPD_1797	catabolite control protein A	-0.600415	2.23e-08	K
SP0092	SPD_0090	ABC transporter, substrate-binding protein	-0.604078	1.62e-06	G
SP0284	SPD_0264	PTS system, mannose-specific IIAB components	-0.605016	1.79e-09	G
SP0710	SPD_0617	amino acid ABC transporter, permease protein	-0.616354	1.58e-07	E
SP1685	SPD_1497	N-acetylmannosamine-6-phosphate 2-epimerase	-0.633907	1.35e-10	G
SP1775	SPD_1566	hypothetical protein SPD_1566	-0.643282	1.15e-07
SP0647	SPD_0561	PTS system, IIC component, putative	-0.668466	2.02e-10	G
SP1976	SPD_1774	pyruvate formate-lyase activating enzyme	-0.671561	2.97e-09	O
SP0687	SPD_0597	ABC transporter, ATP-binding protein	-0.689367	1.29e-06	V
SP2165	SPD_1993	RbsD/FucU transport protein family protein	-0.696011	5.79e-07	G
SP1197	SPD_1057	PTS system, IIB component, putative	-0.698081	2.21e-10	G
SP2144	SPD_1972	hypothetical protein SPD_1972	-0.708398	2.25e-09	S
SP0876	SPD_0772	1-phosphofructokinase, putative	-0.713962	3.69e-10	G
SP1683	SPD_1495	sugar ABC transporter, sugar-binding protein	-0.717446	7.9e-09	G
SP1122	SPD_1006	glucose-1-phosphate adenylyltransferase	-0.735703	3.57e-09	G
SP2143	SPD_1971	hypothetical protein SPD_1971	-0.752046	1.05e-07	G
SP0754	SPD_0657	acetoin utilization protein AcuB, putative	-0.755709	3.45e-09	K
SP0096	SPD_0092	hypothetical protein SPD_0092	-0.787467	2.57e-09
SP2166	SPD_1994	L-fuculose phosphate aldolase	-0.80289	3.72e-08	G
SP1580	SPD_1409	sugar ABC transporter, ATP-binding protein	-0.810792	4.26e-09	G
SP0060	SPD_0065	Beta-galactosidase 3	-0.813226	1.16e-08	G
SP2108	SPD_1934	maltose/maltodextrin ABC transporter, maltose/maltodextrin-binding protein	-0.834095	1.47e-11	G
SP0684	SPD_0595	hypothetical protein SPD_0595	-0.8497	1.53e-07
SP0875	SPD_0771	lactose phosphotransferase system repressor	-0.858302	5.42e-12	K
SP0705	SPD_0612	hypothetical protein SPD_0612	-0.887578	7.63e-09
SP1215	SPD_1075	transporter, FNT family protein, putative	-0.891622	6.41e-09	P
SP2206	SPD_2033	ribosomal subunit interface protein	-0.90687	4e-11	J
SP0305	SPD_0279	cellobiose phosphotransferase system IIB component	-0.910597	2.52e-08	G
SP0715	SPD_0621	lactate oxidase	-0.927056	2.74e-12	C
SP2026	SPD_1834	bifunctional acetaldehyde-CoA/alcohol dehydrogenase	-0.945063	6.55e-11	C
SP1684	SPD_1496	PTS system, IIBC components	-0.964575	3.4e-12	G
SP2185	SPD_2012	alpha-glycerophosphate oxidase	-0.971812	1.12e-10	C
SP2148	SPD_1975		-0.97447	1.34e-08
SP0285	SPD_0265	alcohol dehydrogenase	-1.00741	2.07e-11	R
SP0686	SPD_0596	hypothetical protein SPD_0596	-1.03183	2.18e-11	S
SP2055	SPD_1865	alcohol dehydrogenase, zinc-containing	-1.0373	1.23e-12	E
SP2182	SPD_2009	hypothetical protein SPD_2009	-1.07654	6.25e-09
SP0409	SPD_0373	hypothetical protein SPD_0373	-1.09533	2.76e-10	S
SP1996	SPD_1793	universal stress protein family protein	-1.18523	9.39e-11	T
SP0704	SPD_0611	hypothetical protein SPD_0611	-1.3053	1.83e-13
SP0091	SPD_0089	ABC transporter, permease protein	-1.31967	2.26e-10	G
SP2186	SPD_2013	glycerol kinase	-1.34693	2.61e-13	C
SP2167	SPD_1995	L-fuculose kinase FucK, putative	-1.37605	3.52e-13	G
SP1121	SPD_1005	glycogen branching enzyme	-1.42109	2.05e-10	G
SP0090	SPD_0088	ABC transporter, permease protein	-1.48948	1.06e-11	G
a Values of ln-ratio. Positive values indicate upregulation and negative values indicate downregulation.
