# Supplementary material for: Transcriptional and metabolic effects of glucose on Streptococcus pneumoniae sugar metabolism
Source: Front Microbiol. 2015 Oct 7;6:1041. doi: 10.3389/fmicb.2015.01041 (PMC4595796; doi:10.3389/fmicb.2015.01041)
Supplement: Supplementary file 8 [file Table8.XLSX]

## Sheet: Table S8
Table S8. Significantly differentially expressed genes (up- or downregulated) of cells of S. pneumoniae D39 grown in CDM supplemented with galactose challenged with a Glc pulse (at mid exponential phase of growth) as compared to unchallenged cells, determined by DNA microarrays.
Amplicon	D39 locus_tag	Annotation_D39	Mna	Bayes.p	COG
SP0601	SPD_0523	ABC transporter, transmembrane protein Vexp3	1.40308	3.44e-11
SP1468	SPD_1297	pyridoxine biosynthesis protein	1.31845	1.66e-10	H
SP0309	SPD_0282	hypothetical protein SPD_0282	1.30351	2.9e-11
SP0599	SPD_0521	ABC transporter, transmembrane protein Vexp1	1.2428	2.13e-08	M
SP1778	SPD_1569	aquaporin	1.22586	2.55e-10	G
SP1027	SPD_0913	hypothetical protein SPD_0913	1.2076	4.15e-08	S
SP0303	SPD_0277	6-phospho-beta-glucosidase	1.2057	4.6e-09	G
SP1467	SPD_1296	glutamine amidotransferase subunit PdxT	1.19833	3.9e-10	H
SP0305	SPD_0279	cellobiose phosphotransferase system IIB component	1.19767	1.7e-07	G
SP0598	SPD_0521	ABC transporter, transmembrane protein Vexp1	1.15373	1.26e-07	M
SP0308	SPD_0281	cellobiose phosphotransferase system IIA component	1.12107	2.41e-07	G
SP0267	SPD_0249	hypothetical protein SPD_0249	1.11301	2.57e-09	C
SP0879	SPD_0775	hypothetical protein SPD_0775	1.09332	5.91e-09
SP0366	SPD_0334	oligopeptide ABC transporter, oligopeptide-binding protein AliA	1.09315	1.51e-09	E
SP0306	SPD_0280	transcriptional regulator, putative	1.0734	1.22e-09	K
SP1857	SPD_1638	cation efflux system protein	1.05214	1.85e-09	P
SP1588	SPD_1415	pyridine nucleotide-disulfide oxidoreductase	1.04561	8.94e-12	C
SP1695	SPD_1506	acetyl xylan esterase, putative	0.993945	6.28e-09	Q
SP1872	SPD_1652	iron-compound ABC transporter, iron-compound-binding protein	0.966687	1.38e-10	P
SP1586	SPD_1413	ATP-dependent RNA helicase, putative	0.929674	3.4e-11	L
SP1012	SPD_0898	hypothetical protein SPD_0898	0.925619	1.96e-11	S
SP0876	SPD_0772	1-phosphofructokinase, putative	0.910798	2.68e-11	G
SP2106	SPD_1932	maltodextrin phosphorylase	0.900387	7.39e-11	G
SP0408	SPD_0372	sodium:alanine symporter family protein	0.884747	3.74e-10	E
SP0310	SPD_0283	cellobiose phosphotransferase system IIC component	0.880533	2.98e-09	G
SP2107	SPD_1933	4-alpha-glucanotransferase	0.873934	9.89e-10	G
SP1869	SPD_1649	iron-compound ABC transporter, permease protein	0.852962	6.12e-11	P
SP1249	SPD_1107	guanosine 5'-monophosphate oxidoreductase	0.851775	1.11e-09	F
SP0787	SPD_0688	hypothetical protein SPD_0688	0.819978	1.74e-11	V
SP1382	SPD_1215	cytoplasmic alpha-amylase	0.783702	3.33e-08	G
SP1264	SPD_1121	hypothetical protein SPD_1121	0.767121	1.27e-06	S
SP2058	SPD_1868	queuine tRNA-ribosyltransferase	0.765651	4.2e-09	J
SP0600	SPD_0522	ABC transporter, ATP-binding protein Vexp2	0.761849	2.78e-09	V
SP0097	SPD_0093	hypothetical protein SPD_0093	0.751389	1.84e-09
SP1296	SPD_1151	hypothetical protein SPD_1151	0.751194	2.19e-09	E
SP0875	SPD_0771	lactose phosphotransferase system repressor	0.747053	4.64e-10	K
SP1870	SPD_1650	iron-compound ABC transporter, permease protein	0.737153	8.48e-11	P
SP0371	SPD_0338	hypothetical protein SPD_0338	0.705839	1.35e-06	S
SP0449	SPD_0408	hypothetical protein SPD_0408	0.701945	2.38e-07
SP1816	SPD_1601	anthranilate synthase component II	0.700834	2.91e-08	E
SP1295	SPD_1150	CrcB protein	0.69554	1.39e-09	D
SP0786	SPD_0687	ABC transporter ATP-binding protein	0.69514	1.45e-09	V
SP1380	SPD_1213	hypothetical protein SPD_1213	0.669046	5.66e-10
SP0182	SPD_0173	MccC family protein	0.649585	4.63e-07	V
SP0785	SPD_0686	hypothetical protein SPD_0686	0.646718	1.01e-08	M
SP1871	SPD_1651	iron-compound ABC transporter, ATP-binding protein	0.644792	1.47e-09	P
SP1294	SPD_1149	CrcB protein	0.64334	5.08e-10	D
SP0450	SPD_0409	threonine dehydratase	0.636801	3.73e-06	E
SP2156	SPD_1984	hypersensitive-induced reaction protein 4	0.636367	3.43e-07	O
SP0118	SPD_0127	tRNA (5-methylaminomethyl-2-thiouridylate)-methyltransferase	0.626398	7.47e-08	J
SP1630	SPD_1442	hypothetical protein SPD_1442	0.623922	1.21e-06
SP1844	SPD_1625	hypothetical protein SPD_1625	0.620678	4.33e-07
SP0098	SPD_0094	hypothetical protein SPD_0094	0.612288	8.29e-09
SP1507	SPD_1334	F0F1 ATP synthase subunit epsilon	0.609852	4.72e-08	C
SP0288	SPD_0268	hypothetical protein SPD_0268	0.6073	5.03e-08	R
SP1714	SPD_1524	transcriptional regulator, GntR family protein	0.604963	1.25e-07	K
SP0100	SPD_0096	hypothetical protein SPD_0096	0.598213	2.38e-09	K
SP1715	SPD_1525	ABC transporter, ATP-binding protein	0.588657	1.05e-07	V
SP1283	SPD_1138	heat shock protein HtpX	0.584214	3.54e-08	O
SP1598	SPD_1423	phosphomethylpyrimidine kinase	0.583739	1.31e-08	H
SP0266	SPD_0248	D-fructose-6-phosphate amidotransferase	0.581609	6.79e-09	M
SP1069	SPD_0954	hypothetical protein SPD_0954	0.57972	6.05e-07	R
SP1599	SPD_1424	tRNA pseudouridine synthase A	0.578518	3.86e-09	J
SP0564	SPD_0490	hypothetical protein SPD_0490	0.577571	2.48e-07
SP0617	SPD_0537	hypothetical protein SPD_0537	0.573779	6.84e-09	O
SP0669	SPD_0581	thymidylate synthase	0.572079	7.91e-08	F
SP1970	SPD_1768	asparagine synthetase AsnA	0.568852	5.82e-09	E
SP1811	SPD_1596	tryptophan synthase subunit alpha	0.56722	1.5e-07	E
SP2240	SPD_2069	SpoJ protein	0.565197	1.7e-07	K
SP1284	SPD_1139	LemA protein	0.559246	2.3e-08	S
SP1815	SPD_1600	anthranilate phosphoribosyltransferase	0.551864	1.04e-07	E
SP1381	SPD_1214	ABC transporter, ATP-binding protein	0.548888	1.99e-07	V
SP0157	SPD_0159	hypothetical protein SPD_0159	0.543754	6.36e-07
SP1813	SPD_1598	N-(5'-phosphoribosyl)anthranilate isomerase	0.543049	4.79e-07	E
SP0079	SPD_0077	potassium uptake protein, Trk family protein	0.542116	2.74e-08	P
SP0101	SPD_0097	transporter, putative	0.539569	6.56e-08	P
SP0758	SPD_0661	PTS system, IIABC components	0.537987	8.12e-08	G
SP1817	SPD_1602	anthranilate synthase component I	0.537657	3.47e-08	E
SP2175	SPD_2004	protein DltB	0.53529	2.12e-07	M
SP1500	SPD_1328	amino acid ABC transporter, amino acid-binding protein	0.533699	2.3e-08	E
SP2206	SPD_2033	ribosomal subunit interface protein	0.528765	1.77e-07	J
SP1502	SPD_1330	amino acid ABC transporter, permease protein	0.520647	1.21e-08	E
SP0075	SPD_0074	phosphorylase, Pnp/Udp family protein, putative	0.513909	4.46e-07	F
SP1501	SPD_1329	amino acid ABC transporter, ATP-binding protein	0.512747	1.25e-08	E
SP0142	SPD_0145	hypothetical protein SPD_0145	0.512458	2.64e-08
SP0099	SPD_0095	hypothetical protein SPD_0095	0.509608	1.57e-08	S
SP0342	SPD_0311	glucan 1,6-alpha-glucosidase	0.508446	1.32e-08	G
SP0915	SPD_1342	IS1239, transposase, putative	0.504632	3.44e-08	L
SP2136	SPD_1965	choline binding protein PcpA	0.50367	7.86e-07	R
SP0103	SPD_0099	capsular polysaccharide biosynthesis protein	0.496116	8.58e-08	M
SP0447	SPD_0406	ketol-acid reductoisomerase	0.486967	7.43e-07	E
SP1786	SPD_1577	hypothetical protein SPD_1577	0.461648	6.5e-07	S
SP2173	SPD_2002	undecaprenol-phosphate-poly(glycerophosphate subunit) D-alanine transfer protein	0.459561	4.2e-07	M
SP0078	SPD_0076	potassium uptake protein, Trk family protein	0.454913	2.85e-07	P
SP2214	SPD_2041	elongation factor Ts	0.454589	6.18e-07	J
SP0877	SPD_0773	PTS system, fructose specific IIABC components	0.448611	1.95e-08	G
SP1841	SPD_1623	hypothetical protein SPD_1623	0.447183	1.3e-07	S
SP1552	SPD_1384	cation efflux family protein	0.442561	3.71e-06	P
SP1263	SPD_1120	DNA topoisomerase I	0.440448	6.02e-07	L
SP1384	SPD_1217	hypothetical protein SPD_1217	0.440026	8.64e-08	S
SP0986	SPD_0872	hypothetical protein SPD_0872	0.437304	4.26e-08	S
SP0549	SPD_0476	hypothetical protein SPD_0476	0.435649	1.69e-06	M
SP1674	SPD_1487	phosphosugar-binding transcriptional regulator, putative	0.432772	4.25e-08	K
SP1354	SPD_1187	50S ribosomal protein L7/L12	0.432745	2.87e-07	J
SP0762	SPD_0664	S-adenosylmethionine synthetase	0.423633	1.59e-07	H
SP0681	SPD_0593	elongation factor Tu family protein	0.417239	2.07e-06	T
SP2228	SPD_2055	inositol-5-monophosphate dehydrogenase	0.416815	6.37e-07	F
SP1994	SPD_1791	aminotransferase AlaT	0.415224	5.52e-07	E
SP0582	SPD_0507	hypothetical protein SPD_0507	0.406923	3.16e-06	S
SP0200	SPD_0186	competence-induced protein Ccs4	0.405791	4.67e-07
SP2225	SPD_2052	hypothetical protein SPD_2052	0.405376	4.06e-07	R
SP0287	SPD_0267	xanthine/uracil permease family protein	0.402421	2.95e-07	R
SP2176	SPD_2005	D-alanine--D-alanyl carrier protein ligase	0.402407	9.62e-08	Q
SP0281	SPD_0261	aminopeptidase C	0.398439	2.95e-06	E
SP2197	SPD_2025	ABC transporter, substrate-binding protein, putative	0.394313	8.06e-07	P
SP0286	SPD_0266	Cof family protein	0.394055	3.15e-07	R
SP0682	SPD_0594	hypothetical protein SPD_0594	0.377791	2.09e-06
SP1856	SPD_1637	transcriptional regulator, MerR family protein	0.376405	4.08e-07	K
SP2196	SPD_2024	ABC transporter, ATP-binding protein	0.373203	3.77e-07	P
SP0881	SPD_0777	thiamine biosynthesis protein ThiI	0.372312	8.79e-07	H
SP0799	SPD_0702	sensor histidine kinase CiaH	0.361872	2.12e-07	T
SP0565	SPD_0491	hypothetical protein SPD_0491	0.36186	2.12e-06	R
SP0480	SPD_0430	potassium transporter peripheral membrane component	0.354885	9.99e-07	P
SP1478	SPD_1308	oxidoreductase, aldo/keto reductase family protein	0.349205	5.86e-07	R
SP1536	SPD_1365	hypothetical protein SPD_1365	0.346055	1.75e-06	R
SP1110	SPD_0994	bifunctional riboflavin kinase/FMN adenylyltransferase	0.343382	1.03e-06	H
SP0984	SPD_0870	phosphoglycerate mutase family protein	0.337276	3.14e-06	G
SP0024	SPD_0030	hypothetical protein SPD_0030	0.336306	1.35e-06	P
SP0566	SPD_0492	acetyltransferase, GNAT family protein	0.332651	3.27e-06	J
SP0102	SPD_0098	glycosyl transferase, group 2 family protein	0.328493	1.28e-06	M
SP1701	SPD_1511	phospho-2-dehydro-3-deoxyheptonate aldolase	0.300203	3.17e-06	E
SP1668	SPD_1481	hypothetical protein SPD_1481	0.297716	2.76e-06
SP1840	SPD_1622	ABC transporter, ATP-binding/permease protein	0.285898	3.7e-06	V
SP0529	SPD_0471		-0.292751	3.94e-06
SP0389	SPD_0355	hypothetical protein SPD_0355	-0.326857	2.6e-06
SP1549	SPD_1381	peptide deformylase	-0.334048	2.45e-06	J
SP0665	SPD_0578	para-aminobenzoate synthase, component I	-0.342878	7.9e-07	E
SP0869	SPD_0764	cysteine desulfurases, SufS subfamily protein	-0.350189	3.27e-06	E
SP1452	SPD_1281	hypothetical protein SPD_1281	-0.360825	2.12e-06
SP1123	SPD_1007	glucose-1-phosphate adenylyltransferase, GlgD subunit	-0.371623	4.02e-06	G
SP1743	SPD_1553	hypothetical protein SPD_1553	-0.373429	2.52e-07	H
SP1653	SPD_1466	ABC transporter, ATP-binding protein	-0.378375	1.1e-06	V
SP1203	SPD_1063	transcriptional regulator of arginine metabolism expression, putative	-0.391397	2.88e-07	K
SP1051	SPD_0931	hypothetical protein SPD_0931	-0.398732	2.73e-07	S
SP1073	SPD_0958	RNA polymerase sigma factor RpoD	-0.402704	2.83e-06	K
SP2182	SPD_2009	hypothetical protein SPD_2009	-0.406461	3.49e-07
SP1342	SPD_1177	drug efflux ABC transporter, ATP-binding/permease protein	-0.409052	8.44e-07	V
SP0111	SPD_0108	amino acid ABC transporter, ATP-binding protein, putative	-0.410175	5.12e-08	V
SP1201	SPD_1061	serine/threonine protein phosphatase	-0.414926	1.59e-06	T
SP1072	SPD_0957	DNA primase	-0.416876	1.46e-06	L
SP0416	SPD_0379	transcriptional regulator, MarR family protein	-0.421999	2.03e-06	K
SP1177	SPD_1040	phosphocarrier protein HPr	-0.427906	8.07e-07	G
SP0418	SPD_0381	acyl carrier protein	-0.430825	4.09e-07
SP0385	SPD_0350	hypothetical protein SPD_0350	-0.431055	1.21e-07	S
SP1052	SPD_0932	hypothetical protein SPD_0932	-0.431551	2.94e-06
SP1606	SPD_1431	glycosyl transferase, group 2 family protein	-0.432021	1.32e-07	M
SP1716	SPD_1527	hypothetical protein SPD_1527	-0.439637	9.31e-07	C
SP1224	SPD_1082	hypothetical protein SPD_1082	-0.440109	3e-06
SP1583	SPD_1411	isochorismatase family protein	-0.449206	5.57e-07	Q
SP0110	SPD_0107	membrnae protein, putative	-0.45489	3.79e-07
SP0386	SPD_0351	sensor histidine kinase, putative	-0.460837	1.9e-08	T
SP1792	SPD_1666		-0.469731	2.38e-07
SP0766	SPD_0667	superoxide dismutase, manganese-dependent	-0.471309	3.58e-08	P
SP1340	SPD_1175	hypothetical protein SPD_1175	-0.476142	2.81e-08
SP0424	SPD_0387	(3R)-hydroxymyristoyl-ACP dehydratase	-0.481087	1.01e-06	I
SP1099	SPD_0984	ribosomal large subunit pseudouridine synthase, RluD subfamily protein	-0.484825	2.41e-07	J
SP1717	SPD_1528	ABC transporter, ATP-binding protein	-0.488002	1.82e-07	R
SP1341	SPD_1176	ABC transporter, ATP-binding protein	-0.489126	1.4e-08	V
SP1053	SPD_0933	hypothetical protein SPD_0933	-0.495157	2.17e-06
SPD_0353_3	SPD_0353	hypothetical protein SPD_0353	-0.504427	2.68e-08
SP0282	SPD_0262	PTS system, mannose/fructose/sorbose family protein, IID component	-0.509307	2.73e-07	G
SP1097	SPD_0982	pyrophosphokinase family protein	-0.511617	2.98e-08	S
SP0387	SPD_0352	DNA-binding response regulator	-0.522327	2.1e-08	T
SP0423	SPD_0386	acetyl-CoA carboxylase biotin carboxyl carrier protein subunit	-0.532223	1.01e-06	I
SP0524	SPD_0466	hypothetical protein SPD_0466	-0.53744	1.57e-08
SP0832	SPD_0727	hypothetical protein SPD_0727	-0.537681	2.99e-06
SP0731	SPD_0637	hypothetical protein SPD_0637	-0.545554	1.18e-08	S
SP1683	SPD_1495	sugar ABC transporter, sugar-binding protein	-0.551098	5.52e-07	G
SP1677	SPD_1490	hypothetical protein SPD_1490	-0.554939	4.15e-07
SP0829	SPD_0724	phosphopentomutase	-0.558094	1.37e-06	G
SP1098	SPD_0983	inorganic polyphosphate/ATP-NAD kinase	-0.563224	2.08e-08	G
SP0420	SPD_0383	acyl-carrier-protein S-malonyltransferase	-0.575263	5.25e-07	I
SP1682	SPD_1494	sugar ABC transporter, permease protein	-0.575449	1.2e-07	G
SP0112	SPD_0109	amino acid ABC transporter, periplasmic amino acid-binding protein, putative	-0.577373	9.35e-08	E
SP0851	SPD_0745	putative glycerol-3-phosphate acyltransferase PlsY	-0.579064	1.32e-07	S
SP1915	SPD_1718	hypothetical protein SPD_1718	-0.583246	8.96e-09	K
SP0283	SPD_0263	PTS system, mannose-specific IIC component	-0.58463	4.94e-07	G
SP0831	SPD_0726	purine nucleoside phosphorylase	-0.599273	1.57e-06	F
SP2187	SPD_2014	hypothetical protein SPD_2014	-0.619503	3.13e-07	K
SP1154	SPD_1018	immunoglobulin A1 protease precursor	-0.629815	8.63e-07	S
SP1470	SPD_1300	thiamine biosynthesis protein ApbE, putative	-0.632195	6.52e-07	H
SP1680	SPD_1492	hypothetical protein SPD_1492	-0.632757	2.77e-06	G
SP1914	SPD_1717	hypothetical protein SPD_1717	-0.638861	5.01e-09
SP1186	SPD_1048	PTS system, lactose-specific IIA component	-0.640275	2.53e-06	G
SP1651	SPD_1464	thiol peroxidase	-0.642403	3.08e-09	O
SP2165	SPD_1993	RbsD/FucU transport protein family protein	-0.647025	1.05e-06	G
SP0415	SPD_0378	enoyl-CoA hydratase	-0.648479	5.2e-08	I
SP1464	SPD_1293	acetyltransferase, GNAT family protein	-0.665535	2.22e-08	J
SP0830	SPD_0725		-0.666945	5.15e-08
SP0645	SPD_0559	PTS system IIA component, putative	-0.667842	1.52e-07	G
SP0419	SPD_0382	trans-2-enoyl-ACP reductase II	-0.673839	1.58e-08	R
SP1675	SPD_1488	ROK family protein	-0.706929	7.84e-11	K
SP2164	SPD_1992	PTS system, IIA component	-0.707532	1.78e-06	G
SP1684	SPD_1496	PTS system, IIBC components	-0.71522	6.3e-10	G
SP0231	SPD_0214	adenylate kinase	-0.717101	1.92e-07	F
SP1187	SPD_1049	transcription antiterminator LacT	-0.723404	1.01e-07	K
SP1685	SPD_1497	N-acetylmannosamine-6-phosphate 2-epimerase	-0.728769	1.03e-09	G
SP1463	SPD_1292	methylated-DNA--protein-cysteine S-methyltransferase	-0.730949	4.17e-09	L
SP1472	SPD_1302	oxidoreductase, putative	-0.731331	3.92e-08	S
SP1681	SPD_1493	sugar ABC transporter, permease protein	-0.7603	4.71e-08	G
SP2163	SPD_1991	PTS system, IIB component	-0.780153	9.49e-08	G
SP1185	SPD_1047	PTS system, lactose-specific IIBC components	-0.786171	8.72e-09	G
SP0117	SPD_0126	pneumococcal surface protein A	-0.789757	3.74e-09	R
SP1100	SPD_0985	phosphotransacetylase	-0.802655	2.61e-09	C
SP1471	SPD_1301	NADPH-dependent FMN reductase	-0.80999	3.57e-07	R
SP1676	SPD_1163	N-acetylneuraminate lyase, putative	-0.818758	1.18e-10	E
SP0648	SPD_0562	beta-galactosidase precursor, putative	-0.821041	3.42e-07	G
SP0647	SPD_0561	PTS system, IIC component, putative	-0.821279	5.1e-09	G
SP1930	SPD_1731	hypothetical protein SPD_1731	-0.822271	1.21e-07
SP1462	SPD_1291	hypothetical protein SPD_1291	-0.823875	1.97e-10	P
SP0546	SPD_0474	hypothetical protein SPD_0474	-0.856864	1.38e-10
SP0646	SPD_0560	PTS system, IIB component, putative	-0.886819	6.58e-08	G
SP2166	SPD_1994	L-fuculose phosphate aldolase	-0.900758	2.25e-08	G
SPD_1299_3	SPD_1299	hypothetical protein SPD_1299	-0.906654	3.14e-07
SP0742	SPD_0646	hypothetical protein SPD_0646	-0.919138	4.19e-11	S
SPD_0118_3	SPD_0118	hypothetical protein SPD_0118	-0.936961	2.25e-09
SP0547	SPD_0475	CAAX amino terminal protease family protein	-0.986032	5.36e-08
SP1531	SPD_1360	hypothetical protein SPD_1360	-0.996313	6.55e-09	S
SP1465	SPD_1294	hypothetical protein SPD_1294	-1.0239	5.76e-08
SP1694	SPD_1505	hypothetical protein SPD_1505	-1.03738	5.59e-09
SP1466	SPD_1295	hemolysin	-1.19849	4.59e-10	R
SP0545	SPD_0473	immunity protein BlpY	-1.27791	3.3e-11	R
SP1679	SPD_1491	hypothetical protein SPD_1491	-1.32179	1.34e-10
SP1854	SPD_1635	galactose operon repressor	-1.40685	2.85e-12	K
SP0409	SPD_0373	hypothetical protein SPD_0373	-1.49766	3.39e-07	S
SP1851	SPD_1632	hypothetical protein SPD_1632	-1.58476	1.13e-14	Q
SP1853	SPD_1634	galactokinase	-1.69352	6.33e-15	G
SP1191	SPD_1051	tagatose-6-phosphate kinase	-1.76453	8.47e-12	G
SP1852	SPD_1633	galactose-1-phosphate uridylyltransferase	-1.77984	4.88e-15	G
SP1704	SPD_1514	ABC transporter, ATP-binding protein	-1.8436	3.41e-13	V
SP1705	SPD_1515	hypothetical protein SPD_1515	-1.84363	8.38e-13
SP1706	SPD_1516	hypothetical protein SPD_1516	-1.9241	4.34e-13
SP0115	SPD_0116	hypothetical protein SPD_0116	-1.9431	1.68e-12
SP1193	SPD_1053	galactose-6-phosphate isomerase subunit LacA	-1.95304	3.09e-13	G
SP1190	SPD_1050	tagatose 1,6-diphosphate aldolase	-2.01831	1.67e-14	G
SP1192	SPD_1052	galactose-6-phosphate isomerase subunit LacB	-2.10092	3.84e-14	G
SP2183	SPD_2010	hypothetical protein SPD_2010	-2.34745	9.31e-12
SP2185	SPD_2012	alpha-glycerophosphate oxidase	-2.62715	3.33e-15	C
SP2184	SPD_2011	glycerol uptake facilitator protein	-2.74498	0	G
SP2186	SPD_2013	glycerol kinase	-3.01248	3.33e-16	C
a Values of ln-ratio. Positive values indicate upregulation and negative values indicate downregulation.
