# Supplementary material for: Transcriptional and metabolic effects of glucose on Streptococcus pneumoniae sugar metabolism
Source: Front Microbiol. 2015 Oct 7;6:1041. doi: 10.3389/fmicb.2015.01041 (PMC4595796; doi:10.3389/fmicb.2015.01041)
Supplement: Supplementary file 10 [file Table10.XLSX]

## Sheet: Table S10
Table S10. Significantly differentially expressed genes (up- or downregulated) of cells of S. pneumoniae D39 grown in CDM supplemented with a mixture of galactose, mannose and N-acetylglucosamine challenged with a Glc pulse (at mid-exponential phase of growth) as compared to unchallenged cells, determined by DNA microarrays.
Amplicon	D39 locus_tag	Annotation_D39	Mna	Bayes.p	COG
SP1857	SPD_1638	cation efflux system protein	1.48155	3.17e-06	P
SP0207	SPD_0191	hypothetical protein SPD_0191	1.2702	2.61e-06	F
SP1856	SPD_1637	transcriptional regulator, MerR family protein	0.837609	2.46e-06	K
SP1855	SPD_1636	alcohol dehydrogenase, zinc-containing	0.692014	4.52e-07	E
SP1382	SPD_1215	cytoplasmic alpha-amylase	0.561179	3.19e-08	G
SP0601	SPD_0523	ABC transporter, transmembrane protein Vexp3	0.530822	2.49e-07
SP1433	SPD_1262	transcriptional regulator, AraC family protein	0.516861	2.43e-08	K
SP1380	SPD_1213	hypothetical protein SPD_1213	0.510601	1.4e-07
SP1630	SPD_1442	hypothetical protein SPD_1442	0.509076	1.2e-07
SP1850	SPD_1631	Dam-replacing family protein	0.504944	7.66e-08
SP0371	SPD_0338	hypothetical protein SPD_0338	0.468694	4.05e-07	S
SP0861	SPD_0754	hypothetical protein SPD_0754	0.459579	2.67e-07
SP1849	SPD_1630	hypothetical protein SPD_1630	0.450698	2.53e-07
SP0599	SPD_0521	ABC transporter, transmembrane protein Vexp1	0.45029	3.01e-06	M
SP0138	SPD_0141	hypothetical protein SPD_0141	0.45006	2.41e-06
SP1263	SPD_1120	DNA topoisomerase I	0.448498	6.67e-07	L
SP1381	SPD_1214	ABC transporter, ATP-binding protein	0.442347	6.11e-07	V
SP0136	SPD_0139	glycosyl transferase, group 2 family protein	0.405958	3.47e-06	M
SP2021	SPD_1830	glycosyl hydrolase, family protein 1	0.401861	3.2e-06	G
SP0549	SPD_0476	hypothetical protein SPD_0476	0.391881	3.03e-06	M
SP0004	SPD_0004	translation-associated GTPase	0.385299	2.78e-06	J
SP0550	SPD_0477	tRNA (guanine-N(7))-methyltransferase	0.344288	3.65e-06	R
SP1875	SPD_1655	segregation and condensation protein B	0.338744	2.22e-06	K
SP0600	SPD_0522	ABC transporter, ATP-binding protein Vexp2	0.329117	2.18e-06	V
SP1626	SPD_1439	30S ribosomal protein S15	0.327989	3.63e-06	J
SP1097	SPD_0982	pyrophosphokinase family protein	-0.339514	1.79e-06	S
SP2105	SPD_1931	hypothetical protein SPD_1931	-0.34907	3.04e-06
SP1090	SPD_0976	redox-sensing transcriptional repressor Rex	-0.368515	1.49e-06	R
SP0845	SPD_0739	membrane lipoprotein TmpC precursor	-0.390772	3.33e-06	R
SP0830	SPD_0725		-0.391473	1.1e-06
SP1472	SPD_1302	oxidoreductase, putative	-0.396556	1.99e-06	S
SP2166	SPD_1994	L-fuculose phosphate aldolase	-0.399982	1.63e-06	G
SP2206	SPD_2033	ribosomal subunit interface protein	-0.400543	1.94e-06	J
SP0494	SPD_0442	CTP synthetase	-0.41715	2.21e-07	F
SP2144	SPD_1972	hypothetical protein SPD_1972	-0.42647	1.92e-06	S
SP1277	SPD_1133	aspartate carbamoyltransferase catalytic subunit	-0.427374	2.76e-07	F
SP0829	SPD_0724	phosphopentomutase	-0.430612	4.29e-07	G
SP0706	SPD_0613	hypothetical protein SPD_0613	-0.432068	2e-06
SP1275	SPD_1131	carbamoyl phosphate synthase large subunit	-0.433931	8.3e-07	E
SP0685	SPD_0595	hypothetical protein SPD_0595	-0.446208	1.71e-06
SP1278	SPD_1134	pyrimidine regulatory protein PyrR	-0.448066	7.22e-07	F
SP1651	SPD_1464	thiol peroxidase	-0.470744	3.58e-07	O
SP1976	SPD_1774	pyruvate formate-lyase activating enzyme	-0.475885	1.34e-06	O
SP0057	SPD_0063	beta-N-acetylhexosaminidase	-0.481319	1.73e-07	G
SP1276	SPD_1132	carbamoyl phosphate synthase small subunit	-0.48135	5.94e-07	E
SP1852	SPD_1633	galactose-1-phosphate uridylyltransferase	-0.496353	5.04e-08	G
SP0117	SPD_0126	pneumococcal surface protein A	-0.497206	8.47e-08	R
SP0877	SPD_0773	PTS system, fructose specific IIABC components	-0.507801	2.38e-07	G
SP0061	SPD_0066	PTS system, IIB component	-0.535415	1.92e-06	G
SP1685	SPD_1497	N-acetylmannosamine-6-phosphate 2-epimerase	-0.536148	3.91e-08	G
SP0876	SPD_0772	1-phosphofructokinase, putative	-0.545484	2.45e-07	G
SP2185	SPD_2012	alpha-glycerophosphate oxidase	-0.55614	1.85e-07	C
SP2071	SPD_1898	hypothetical protein SPD_1898	-0.571678	4.49e-08
SP1470	SPD_1300	thiamine biosynthesis protein ApbE, putative	-0.602095	4.32e-09	H
SP0710	SPD_0617	amino acid ABC transporter, permease protein	-0.629572	2.72e-06	E
SP0715	SPD_0621	lactate oxidase	-0.633561	5.9e-07	C
SP0711	SPD_0618	amino acid ABC transporter, permease protein	-0.63426	2.81e-07	E
SP2108	SPD_1934	maltose/maltodextrin ABC transporter, maltose/maltodextrin-binding protein	-0.637067	4.44e-09	G
SP0754	SPD_0657	acetoin utilization protein AcuB, putative	-0.646164	1.02e-08	K
SP1676	SPD_1163	N-acetylneuraminate lyase, putative	-0.653031	5.25e-07	E
SP0096	SPD_0092	hypothetical protein SPD_0092	-0.660404	8.25e-09
SP1675	SPD_1488	ROK family protein	-0.67955	4.26e-07	K
SP1580	SPD_1409	sugar ABC transporter, ATP-binding protein	-0.682293	5.5e-09	G
SP1471	SPD_1301	NADPH-dependent FMN reductase	-0.682687	2.79e-08	R
SP1706	SPD_1516	hypothetical protein SPD_1516	-0.692947	8.76e-08
SP2167	SPD_1995	L-fuculose kinase FucK, putative	-0.71253	4.68e-09	G
SP0306	SPD_0280	transcriptional regulator, putative	-0.738536	1.25e-08	K
SP0875	SPD_0771	lactose phosphotransferase system repressor	-0.753801	2.3e-08	K
SP0303	SPD_0277	6-phospho-beta-glucosidase	-0.820095	6.15e-10	G
SP0091	SPD_0089	ABC transporter, permease protein	-0.851727	3.5e-07	G
SP0686	SPD_0596	hypothetical protein SPD_0596	-0.859092	7.35e-09	S
SP1853	SPD_1634	galactokinase	-0.892666	9.07e-09	G
SP2072	SPD_1899	glutamine amidotransferase, class 1	-0.911208	2.3e-09	R
SP1684	SPD_1496	PTS system, IIBC components	-0.91178	3.32e-09	G
SPD_1299_3	SPD_1299	hypothetical protein SPD_1299	-0.918275	9.88e-10
SP2186	SPD_2013	glycerol kinase	-0.939848	8.13e-08	C
SP2055	SPD_1865	alcohol dehydrogenase, zinc-containing	-0.973872	1.22e-10	E
SP0459	SPD_0420	formate acetyltransferase	-0.987686	3.92e-09	C
SP2182	SPD_2009	hypothetical protein SPD_2009	-1.0004	2.76e-09
SP1192	SPD_1052	galactose-6-phosphate isomerase subunit LacB	-1.05051	1.23e-06	G
SP0305	SPD_0279	cellobiose phosphotransferase system IIB component	-1.05683	1.03e-08	G
SP1215	SPD_1075	transporter, FNT family protein, putative	-1.06788	3.9e-11	P
SP1996	SPD_1793	universal stress protein family protein	-1.08484	3.98e-09	T
SP1121	SPD_1005	glycogen branching enzyme	-1.10978	5.06e-12	G
SP0705	SPD_0612	hypothetical protein SPD_0612	-1.13648	7.05e-12
SP0647	SPD_0561	PTS system, IIC component, putative	-1.15297	3.08e-08	G
SP0285	SPD_0265	alcohol dehydrogenase	-1.19728	3.9e-10	R
SP0409	SPD_0373	hypothetical protein SPD_0373	-1.29859	1.68e-10	S
SP0060	SPD_0065	Beta-galactosidase 3	-1.38386	2.47e-13	G
SP1193	SPD_1053	galactose-6-phosphate isomerase subunit LacA	-1.40558	1.12e-09	G
SP2026	SPD_1834	bifunctional acetaldehyde-CoA/alcohol dehydrogenase	-1.6287	6.38e-13	C
SP0090	SPD_0088	ABC transporter, permease protein	-1.65801	1.45e-13	G
SP0645	SPD_0559	PTS system IIA component, putative	-1.69013	1.4e-10	G
SP0704	SPD_0611	hypothetical protein SPD_0611	-1.69608	1.3e-12
SP0646	SPD_0560	PTS system, IIB component, putative	-1.69757	9.63e-12	G
SP1197	SPD_1057	PTS system, IIB component, putative	-1.79428	5.43e-12	G
a Values of ln-ratio. Positive values indicate upregulation and negative values indicate downregulation.
