# Supplementary material for: Transcriptional and metabolic effects of glucose on Streptococcus pneumoniae sugar metabolism
Source: Front Microbiol. 2015 Oct 7;6:1041. doi: 10.3389/fmicb.2015.01041 (PMC4595796; doi:10.3389/fmicb.2015.01041)
Supplement: Supplementary file 11 [file Table11.XLSX]

## Sheet: Table S11
Table S11. Overrepresentation of COG categories among the significant genes in each condition.
COG	COG Description	Man vs Glc	MixPulseGlc vs Mix	GlcNPulseGlc vs GlcNAc	ManPulseGlc vs Man	GalPulseGlc vs Gal	Gal vs Glc	GlcNac vs Glc
C	Energy production and conversion	0.226542	0.0517578	0.0287858	0.083406	0.22124	0.00258682	0.58969
D	Cell cycle control, cell division, chromosome partitioning	1	1	1	0.758909	0.702905	0.782374	1
E	Amino Acid metabolism and transport	0.000639808	0.626922	0.0444778	0.0236128	0.253	0.0249713	2.87435e-08
F	Nucleotide metabolism and transport	0.0588194	0.504259	0.419778	0.00218243	0.893163	0.978017	0.870815
G	Carbohydrate metabolism and transport	0.000228553	2.01863e-08	5.35632e-13	7.77354e-05	2.35843e-06	3.48846e-05	0.962852
H	Coenzyme transport and metabolism	0.394227	0.923578	0.792253	0.0194252	0.239606	0.511317	0.733347
I	Lipid transport and metabolism	0.00050135	1	0.87846	0.0010848	0.624759	0.935442	0.873978
J	Translation, ribosomal structure and biogenesis	0.9932	0.985918	0.999092	0.262045	0.992605	0.947757	0.000246265
K	Transcription	0.74114	0.263494	0.399511	0.200354	0.270992	0.902068	0.327463
L	Replication, recombination and repair	0.884817	0.995134	1	0.78328	0.996112	0.999678	0.999978
M	Cell wall/membrane/envelope biogenesis	0.999393	0.83875	0.971579	0.854686	0.672562	0.821985	0.79774
N	Cell motility	1	1	1	1	1	1	1
O	Posttranslational modification, protein turnover, chaperones	0.667763	0.769381	0.622863	0.360242	0.911178	0.592071	0.0149276
P	Inorganic ion transport and metabolism	0.138694	0.932998	0.962794	0.047401	0.0773936	0.615164	0.205017
Q	Secondary metabolites biosynthesis, transport and catabolism	1	1	1	0.340398	0.00283343	0.381133	0.473142
R	General function prediction only	0.951011	0.78239	0.999747	0.970327	0.947493	0.66128	0.260818
S	Function unknown	0.237783	0.792369	0.982428	0.158512	0.297475	0.100746	0.761087
T	Signal transduction mechanisms	0.968784	0.88212	0.700633	0.709479	0.56636	1	0.58969
U	Intracellular trafficking, secretion, and vesicular transport	0.865498	1	0.603429	0.34586	1	1	0.799301
V	Defense mechanisms	0.85944	0.803771	0.865182	0.993728	0.0435372	0.271723	0.84605
blue: p-value < 0.05 (significant without multiple hypothesis correction)
green: p-value < 0.0003571429 (significant with Bonferroni correction)
We tested for the overrepresentation of COG categories among the significant genes in each condition, by means of a one-sided Fisher exact test.
The resulting p-values are shown above. In order to correct for multiple hypothesis testing, we used a Bonferroni correction.
