# Supplementary material for: Transcriptional and metabolic effects of glucose on Streptococcus pneumoniae sugar metabolism
Source: Front Microbiol. 2015 Oct 7;6:1041. doi: 10.3389/fmicb.2015.01041 (PMC4595796; doi:10.3389/fmicb.2015.01041)
Supplement: Supplementary file 12 [file Table12.XLSX]

## Sheet: Table S12
Table S12. Clustering of genes significantly, differentially expressed in the microarrays analysis of S. pneumoniae D39 grown in galactose, mannose, N-acetylglucosamine or in a mixture thereof challenged with glucose versus unchallenged cells.
D39 locus_Tag	MixPulseGlc vs Mix	GlcNAcPulseGlc vs GlcNAc	ManPulseGlc vs Man	GalPulseGlc vs Gal	Annotation_D39
SPD_0277	DOWN	DOWN	DOWN	UP	6-phospho-beta-glucosidase
SPD_0373	DOWN	DOWN	UP	DOWN	hypothetical protein SPD_0373
SPD_0476	UP	UP	DOWN	UP	hypothetical protein SPD_0476
SPD_0561	DOWN	DOWN	UP	DOWN	PTS system, IIC component, putative
SPD_0724	DOWN	DOWN	UP	DOWN	phosphopentomutase
SPD_0725	DOWN	DOWN	UP	DOWN	pseudo
SPD_0771	DOWN	DOWN	UP	UP	lactose phosphotransferase system repressor
SPD_0772	DOWN	DOWN	UP	UP	1-phosphofructokinase, putative
SPD_0773	DOWN	DOWN	UP	UP	PTS system, fructose specific IIABC components
SPD_1163	DOWN	DOWN	UP	DOWN	N-acetylneuraminate lyase, putative
SPD_1215	UP	UP	DOWN	UP	cytoplasmic alpha-amylase
SPD_1299	DOWN	DOWN	UP	DOWN	hypothetical protein SPD_1299
SPD_1300	DOWN	DOWN	UP	DOWN	thiamine biosynthesis protein ApbE, putative
SPD_1301	DOWN	DOWN	UP	DOWN	NADPH-dependent FMN reductase
SPD_1496	DOWN	DOWN	UP	DOWN	PTS system, IIBC components
SPD_1497	DOWN	DOWN	UP	DOWN	N-acetylmannosamine-6-phosphate 2-epimerase
SPD_2009	DOWN	DOWN	UP	DOWN	hypothetical protein SPD_2009
SPD_2012	DOWN	DOWN	DOWN	DOWN	alpha-glycerophosphate oxidase
SPD_2013	DOWN	DOWN	DOWN	DOWN	glycerol kinase
SPD_2033	DOWN	DOWN	UP	UP	ribosomal subunit interface protein
