# Supplementary material for: Transcriptional and metabolic effects of glucose on Streptococcus pneumoniae sugar metabolism
Source: Front Microbiol. 2015 Oct 7;6:1041. doi: 10.3389/fmicb.2015.01041 (PMC4595796; doi:10.3389/fmicb.2015.01041)
Supplement: Supplementary file 13 [file Table13.XLSX]

## Sheet: Table S13
Table S13. Clustering of genes significantly, differentially expressed in the microarrays analysis of S. pneumoniae D39 grown in galactose, mannose or N-acetylglucosamine versus glucose.
D39 locus_Tag	Annotation_D39	Man vs Glc	Gal vs Glc	GlcNAc vs Glc
SPD_0249	hypothetical protein SPD_0249	DOWN	DOWN	UP
SPD_0277	6-phospho-beta-glucosidase	DOWN	DOWN	DOWN
SPD_0278	hypothetical protein SPD_0278	DOWN	DOWN	DOWN
SPD_0279	cellobiose phosphotransferase system IIB component	DOWN	DOWN	DOWN
SPD_0280	transcriptional regulator, putative	DOWN	DOWN	DOWN
SPD_0281	cellobiose phosphotransferase system IIA component	DOWN	DOWN	DOWN
SPD_0282	hypothetical protein SPD_0282	DOWN	DOWN	DOWN
SPD_0283	cellobiose phosphotransferase system IIC component	DOWN	DOWN	DOWN
SPD_0334	oligopeptide ABC transporter, oligopeptide-binding protein AliA	DOWN	DOWN	DOWN
SPD_0404	acetolactate synthase catalytic subunit	DOWN	DOWN	DOWN
SPD_0405	acetolactate synthase 3 regulatory subunit	DOWN	DOWN	DOWN
SPD_0407	hypothetical protein SPD_0407	DOWN	DOWN	DOWN
SPD_0409	threonine dehydratase	DOWN	DOWN	DOWN
SPD_0473	immunity protein BlpY	UP	UP	UP
SPD_0502	PTS system, beta-glucosides-specific IIABC components	DOWN	DOWN	DOWN
SPD_0954	hypothetical protein SPD_0954	DOWN	DOWN	DOWN
SPD_0955	amino acid or sugar ABC transport systems, permease protein	DOWN	DOWN	DOWN
SPD_1004	glyceraldehyde-3-phosphate dehydrogenase, NADP-dependent	DOWN	DOWN	DOWN
SPD_1018	immunoglobulin A1 protease precursor	UP	UP	DOWN
SPD_1176	ABC transporter, ATP-binding protein	UP	UP	UP
SPD_1179	hypothetical protein SPD_1179	UP	UP	UP
SPD_1569	aquaporin	DOWN	DOWN	DOWN
SPD_1596	tryptophan synthase subunit alpha	DOWN	DOWN	DOWN
SPD_1598	N-(5'-phosphoribosyl)anthranilate isomerase	DOWN	DOWN	DOWN
SPD_1600	anthranilate phosphoribosyltransferase	DOWN	DOWN	DOWN
SPD_1601	anthranilate synthase component II	DOWN	DOWN	DOWN
SPD_1602	anthranilate synthase component I	DOWN	DOWN	DOWN
SPD_1606	MgtC/SapB family protein	DOWN	DOWN	DOWN
SPD_1607	ABC transporter, permease protein	DOWN	DOWN	DOWN
SPD_1608	ABC transporter ATP-binding protein	DOWN	DOWN	DOWN
SPD_2052	hypothetical protein SPD_2052	DOWN	DOWN	DOWN
SPD_2068	serine protease	UP	UP	UP
